# Supplementary material for: A Splice Defect in the EDA Gene in Dogs with an X-Linked Hypohidrotic Ectodermal Dysplasia (XLHED) Phenotype
Source: G3 (Bethesda). 2016 Jul 22;6(9):2949–54. doi: 10.1534/g3.116.033225 (PMC5015951; doi:10.1534/g3.116.033225)
Supplement: Supplemental Material [file supp_g3.116.033225_TableS1.xlsx]

## Sheet: Clinical findings
Table S1. Results of the individual clinical examinations of the three affected dogs.
Clinical presentation	DS032 (14 months)	DS041 (3 months)	DS042 (3 months)
Alopecia of the fronto-temporal region	Yes	Yes	Yes
Alopecia of the proximal limbs	Yes	Yes*	Yes*
Alopecia of the ventral abdomen and chest	Yes	Yes	Yes
Alopecia/hypotrichosis on the back	Yes	No	No
Ulcer/crusts on fronto- temporal region	Yes	No	No
Missing of incisors and pre-molar teeth	Yes	Yes**	Yes**
Conical shape of incisors, pre-molar and molar teeth	Yes	Yes**	Yes**
Impairment of lacrimal function/abnormal Schirmer tear test	No	No**	No**
Impairment of bronchial function	No	No**	No**
*Progression was noticed upon re- examination at the age of 1.5 years
**Recognized upon re-examination at the age of 1.5 years
