# Supplementary material for: A Splice Defect in the EDA Gene in Dogs with an X-Linked Hypohidrotic Ectodermal Dysplasia (XLHED) Phenotype
Source: G3 (Bethesda). 2016 Jul 22;6(9):2949–54. doi: 10.1534/g3.116.033225 (PMC5015951; doi:10.1534/g3.116.033225)
Supplement: Supplemental Material [file supp_g3.116.033225_TableS2.xlsx]

## Sheet: Sheet1
Table S2. Results from the transcriptome analysis.
ENSEMBL Gene ID	baseMean	log2FoldChange	lfcSE	stat	P-value	Padj	Gene Symbols
ENSCAFG00000001161	5973.56	-6.99909	0.117238	-59.6996	0	0	OBSCN
ENSCAFG00000004507	92925	-11.8313	0.134834	-87.7471	0	0	CKM
ENSCAFG00000005717	15627.8	-8.11859	0.12912	-62.8761	0	0
ENSCAFG00000008221	111714	-4.86009	0.0760657	-63.8933	0	0
ENSCAFG00000010803	11426.8	-5.26226	0.0766076	-68.6911	0	0	PDE4DIP
ENSCAFG00000011389	12800.4	-7.08534	0.13083	-54.1569	0	0
ENSCAFG00000013875	35017.2	-12.5998	0.223266	-56.4341	0	0	MYL1
ENSCAFG00000014025	28408.6	-12.3088	0.221807	-55.4934	0	0	TTN
ENSCAFG00000014842	5965.5	-9.15699	0.180126	-50.8365	0	0	MYOZ1
ENSCAFG00000015475	21640.4	-7.39959	0.17782	-41.6127	0	0	DES
ENSCAFG00000015802	16064	-8.15008	0.126758	-64.2964	0	0
ENSCAFG00000016543	42034.2	-11.9014	0.173598	-68.5573	0	0	MYLPF
ENSCAFG00000029034	15032.2	-5.35237	0.133552	-40.0772	0	0	PDLIM3
ENSCAFG00000032122	3049.34	4.82972	0.124556	38.7756	0	0
ENSCAFG00000002086	34777.7	-6.44456	0.172459	-37.3686	1.26486e-305	1.53031e-302	TPM2
ENSCAFG00000003210	4651.57	-4.19186	0.112622	-37.2207	3.1587e-303	3.58275e-300	FHL3
ENSCAFG00000011345	3670.98	3.22989	0.0880611	36.6779	1.64682e-294	1.75802e-291	ITPR2
ENSCAFG00000010884	5213.95	-9.05891	0.25462	-35.5781	3.05678e-277	3.08191e-274	CACNA1S
ENSCAFG00000004439	1414.35	-4.62598	0.130468	-35.4569	2.27139e-275	2.16953e-272	RTN2
ENSCAFG00000010081	32411.4	-14.6615	0.416039	-35.2407	4.76535e-272	4.32408e-269	TNNT3
ENSCAFG00000012305	12328.5	-7.6828	0.221228	-34.7279	2.98944e-264	2.58344e-261	KLHL41
ENSCAFG00000016887	2082.64	-8.65918	0.252559	-34.2858	1.27733e-257	1.05368e-254	COX6A2
ENSCAFG00000012504	10717.4	-12.7182	0.377689	-33.6738	1.39834e-248	1.10335e-245	ACTN3
ENSCAFG00000024323	4630.83	-2.89917	0.0864699	-33.5281	1.88024e-246	1.42178e-243
ENSCAFG00000013042	1331.51	-6.52235	0.194629	-33.5116	3.2627e-246	2.36846e-243	MYOM3
ENSCAFG00000014664	2385.96	-6.0799	0.181628	-33.4745	1.13377e-245	7.91372e-243
ENSCAFG00000020105	4058.43	-3.80183	0.116796	-32.5511	2.02336e-232	1.36e-229	AK1
ENSCAFG00000016374	16328.3	-8.86351	0.274766	-32.2583	2.68709e-228	1.74162e-225	TCAP
ENSCAFG00000017254	32097.2	-8.81448	0.277589	-31.7537	2.82223e-221	1.76613e-218	ATP2A1
ENSCAFG00000018342	1539.99	-7.47597	0.24219	-30.8682	3.19281e-209	1.93144e-206	ADSSL1
ENSCAFG00000018932	42053.6	-3.39056	0.110939	-30.5625	3.86214e-205	2.26097e-202	FHL1
ENSCAFG00000002585	30063.3	-1.97039	0.0645674	-30.5167	1.56297e-204	8.86401e-202	RPL28
ENSCAFG00000007129	928.754	-3.90668	0.129935	-30.0665	1.32878e-198	7.30749e-196	SCN1B
ENSCAFG00000015503	1278.83	-4.7322	0.158376	-29.8796	3.62471e-196	1.93474e-193	SPEG
ENSCAFG00000018091	1456.39	-3.00839	0.101407	-29.6666	2.07469e-193	1.07576e-190	SYNPO
ENSCAFG00000019911	607.534	-5.29635	0.17857	-29.6599	2.53e-193	1.2754e-190	PLPP7
ENSCAFG00000011660	2045.59	-9.92162	0.338456	-29.3144	6.80006e-189	3.33534e-186	MYO18B
ENSCAFG00000019233	622.94	-5.89773	0.201216	-29.3104	7.65201e-189	3.65444e-186	SRL
ENSCAFG00000015122	4586.14	-2.44737	0.0841856	-29.0711	8.32804e-186	3.87532e-183	RPL18A
ENSCAFG00000011619	2663.89	-5.48141	0.1891	-28.9868	9.65221e-185	4.37921e-182	MYH7
ENSCAFG00000016268	6268.04	9.84989	0.343742	28.6549	1.39341e-180	6.1677e-178
ENSCAFG00000014281	25997.5	-10.1167	0.353817	-28.5929	8.2262e-180	3.5545e-177	PYGM
ENSCAFG00000012470	6530.54	-12.4959	0.439533	-28.4299	8.63814e-178	3.6457e-175	CASQ1
ENSCAFG00000003692	6530.56	-2.48527	0.0876623	-28.3505	8.2575e-177	3.40584e-174	STOM
ENSCAFG00000013961	6014.16	2.17146	0.0766876	28.3156	2.22104e-176	8.95721e-174	TP63
ENSCAFG00000001016	4862.23	-11.9815	0.424639	-28.2158	3.74205e-175	1.47632e-172	TRDN
ENSCAFG00000025328	867.134	-7.822	0.277626	-28.1746	1.19684e-174	4.62134e-172
ENSCAFG00000010822	11491.1	-13.7317	0.487503	-28.1674	1.46643e-174	5.54431e-172	ACTN2
ENSCAFG00000002620	1385.81	-9.23444	0.329091	-28.0604	2.98049e-173	1.10388e-170	TNNT1
ENSCAFG00000023832	855.962	-3.53119	0.125943	-28.0381	5.58228e-173	2.02614e-170
ENSCAFG00000014627	9560.22	9.35859	0.337783	27.7059	5.92182e-169	2.10724e-166	EEF1A1
ENSCAFG00000032339	2316.71	-4.84615	0.175943	-27.5438	5.24999e-167	1.83225e-164
ENSCAFG00000003788	1094.18	-8.70359	0.316278	-27.5188	1.04586e-166	3.58117e-164	HRC
ENSCAFG00000006801	6262.68	-4.88893	0.178343	-27.4131	1.9139e-165	6.43212e-163	HSPB6
ENSCAFG00000007990	7167.41	3.10968	0.113903	27.3012	4.10803e-164	1.3555e-161
ENSCAFG00000011465	2377.73	-5.60613	0.205767	-27.2451	1.90131e-163	6.16161e-161
ENSCAFG00000006580	2898.04	2.56019	0.094087	27.2108	4.83429e-163	1.53917e-160	HNRNPA1
ENSCAFG00000009424	7774.03	-13.2215	0.495049	-26.7075	3.85165e-157	1.20517e-154	CSRP3
ENSCAFG00000012234	11239.6	-5.01425	0.190226	-26.3595	3.99557e-153	1.22901e-150
ENSCAFG00000015077	34911.2	-3.349	0.127057	-26.3582	4.13013e-153	1.24923e-150	GAPDH
ENSCAFG00000018089	5313.19	2.98178	0.113803	26.2012	2.57721e-151	7.56921e-149	DSC3
ENSCAFG00000017612	1201.35	-6.06994	0.231668	-26.201	2.58591e-151	7.56921e-149	ASB2
ENSCAFG00000001140	3489.09	-11.6759	0.445805	-26.1906	3.40077e-151	9.79639e-149	MYOT
ENSCAFG00000000201	1134.89	-4.59901	0.176848	-26.0054	4.29972e-149	1.21924e-146	STAC3
ENSCAFG00000030085	872.379	-7.84481	0.301953	-25.9802	8.28101e-149	2.31206e-146	ADPRHL1
ENSCAFG00000008350	603.773	-3.87332	0.150466	-25.7422	3.93814e-146	1.08287e-143	PKIA
ENSCAFG00000003159	22375.4	-3.36449	0.131134	-25.6568	3.54668e-145	9.60674e-143
ENSCAFG00000011682	5695.48	-12.8179	0.501189	-25.5749	2.90343e-144	7.74875e-142	XIRP2
ENSCAFG00000017386	4032.3	3.46373	0.1356	25.5439	6.4256e-144	1.69003e-141
ENSCAFG00000002387	3095.18	-2.39993	0.0941639	-25.4867	2.76789e-143	7.17596e-141	COX5B
ENSCAFG00000008170	624.945	-3.61195	0.142753	-25.302	3.03718e-141	7.7632e-139	JPH1
ENSCAFG00000007596	8449.97	-4.1451	0.16419	-25.2458	1.26013e-140	3.17623e-138	SLC25A4
ENSCAFG00000014847	970.201	-8.87615	0.352075	-25.211	3.03687e-140	7.54974e-138	SYNPO2L
ENSCAFG00000008658	3951.17	-1.92038	0.0762297	-25.192	4.89693e-140	1.20094e-137
ENSCAFG00000010516	1460.15	2.5926	0.10302	25.1658	9.48203e-140	2.2944e-137	SLK
ENSCAFG00000019017	571.86	-3.83123	0.152767	-25.0788	8.46308e-139	2.02089e-136
ENSCAFG00000000283	836.478	-7.877	0.315631	-24.9564	1.82083e-137	4.29148e-135	TXLNB
ENSCAFG00000008421	543.514	-6.41811	0.257692	-24.9061	6.38281e-137	1.48507e-134	ASB5
ENSCAFG00000006531	2089.62	-10.2619	0.412478	-24.8786	1.26988e-136	2.9172e-134	LMOD3
ENSCAFG00000014124	3178.14	-4.3645	0.175786	-24.8285	4.40984e-136	1.00037e-133	CHCHD10
ENSCAFG00000017522	4605.22	-12.5422	0.505568	-24.8081	7.32991e-136	1.64226e-133	MYH8
ENSCAFG00000012927	1393.96	-5.14297	0.20851	-24.6654	2.5175e-134	5.57166e-132	ALPK3
ENSCAFG00000016510	484.721	-4.05221	0.165588	-24.4717	2.95776e-132	6.46716e-130	CACNB1
ENSCAFG00000032562	2024.38	-2.47905	0.102113	-24.2776	3.38331e-130	7.30956e-128	CFL2
ENSCAFG00000002877	5570.64	-12.5867	0.518755	-24.2632	4.79366e-130	1.02347e-127	PGAM2
ENSCAFG00000000054	2071.04	-2.3214	0.0962105	-24.1283	1.26119e-128	2.66141e-126
ENSCAFG00000001575	3801.06	-12.2924	0.509719	-24.1161	1.69585e-128	3.53751e-126	APOBEC2
ENSCAFG00000006917	2447.73	2.06017	0.0856239	24.0607	6.44552e-128	1.32924e-125	MAP3K1
ENSCAFG00000020212	17445.6	-1.98934	0.0831304	-23.9304	1.47819e-126	3.01419e-124	RPL35
ENSCAFG00000002139	543.324	-7.4821	0.312856	-23.9155	2.11285e-126	4.26045e-124
ENSCAFG00000006373	589.225	-7.82446	0.328039	-23.8522	9.60974e-126	1.91646e-123
ENSCAFG00000009035	5442.66	-4.40404	0.187033	-23.5468	1.35274e-122	2.66843e-120	PFKM
ENSCAFG00000016126	867.258	-4.70353	0.20091	-23.4111	3.29208e-121	6.42416e-119	SLC2A4
ENSCAFG00000010238	591.278	-4.16776	0.178281	-23.3774	7.25119e-121	1.39994e-118	ADCY2
ENSCAFG00000012473	791.264	-3.14146	0.135207	-23.2344	2.04465e-119	3.90593e-117	SEMA6C
ENSCAFG00000029278	448.515	-3.54034	0.152773	-23.1739	8.34781e-119	1.57808e-116	SOX18
ENSCAFG00000010547	22106.9	1.56608	0.0676825	23.1387	1.89059e-118	3.53717e-116	COL17A1
ENSCAFG00000029231	926.006	3.25071	0.14055	23.1285	2.39357e-118	4.43251e-116
ENSCAFG00000017207	3657.37	-1.74939	0.075925	-23.041	1.81094e-117	3.3197e-115	CCNG1
ENSCAFG00000029797	868.209	-5.56542	0.241696	-23.0266	2.5266e-117	4.58527e-115	SIX1
ENSCAFG00000009031	6833.49	-7.68735	0.334109	-23.0085	3.83062e-117	6.88298e-115	CMYA5
ENSCAFG00000012537	2399.68	-1.84236	0.0801202	-22.9949	5.24009e-117	9.32326e-115	PHLDB1
ENSCAFG00000013201	1034.94	-5.77451	0.251809	-22.9321	2.2238e-116	3.91821e-114
ENSCAFG00000018088	629.425	-8.43877	0.371504	-22.7151	3.17409e-114	5.53878e-112	MYOZ3
ENSCAFG00000001045	2056.34	-2.14127	0.0945536	-22.646	1.52602e-113	2.63755e-111	NDUFB9
ENSCAFG00000020353	2720.8	-5.55655	0.245938	-22.5933	5.04117e-113	8.63086e-111	NEXN
ENSCAFG00000014074	4662.74	-2.5897	0.114836	-22.5513	1.30472e-112	2.2129e-110	CRYAB
ENSCAFG00000013262	1320.69	-10.3755	0.462327	-22.442	1.5335e-111	2.57685e-109	SMPX
ENSCAFG00000009570	80783	1.92278	0.0858767	22.39	4.92061e-111	8.19259e-109	DSP
ENSCAFG00000024501	1339.18	-2.38535	0.106904	-22.3131	2.75931e-110	4.55235e-108
ENSCAFG00000005266	2961.85	-3.74052	0.167909	-22.2771	6.1675e-110	1.00836e-107	CIDEC
ENSCAFG00000008891	2316.4	2.13154	0.0960775	22.1857	4.72328e-109	7.6534e-107	SERINC5
ENSCAFG00000024508	914.521	6.17188	0.278329	22.1748	6.01706e-109	9.66351e-107	RPS15A
ENSCAFG00000020101	802.76	-2.87402	0.129618	-22.1731	6.24789e-109	9.9462e-107	ST6GALNAC4
ENSCAFG00000024660	2171.68	-11.5671	0.522351	-22.1444	1.1814e-108	1.86435e-106	MYOM2
ENSCAFG00000010312	501.294	-3.65266	0.165071	-22.1279	1.70424e-108	2.66626e-106
ENSCAFG00000028837	2190.02	-2.11387	0.095638	-22.1028	2.96951e-108	4.60604e-106	UQCR10
ENSCAFG00000030403	3897.27	2.7595	0.124938	22.087	4.21752e-108	6.4864e-106	LRAT
ENSCAFG00000018156	1584.45	3.28521	0.149375	21.993	3.35988e-107	5.12396e-105	SMG1
ENSCAFG00000009155	356.569	-4.48745	0.204715	-21.9205	1.6555e-106	2.50367e-104
ENSCAFG00000012684	1068.04	2.69749	0.123272	21.8824	3.81894e-106	5.72778e-104	CEP350
ENSCAFG00000012174	1556.57	-5.03689	0.231028	-21.8021	2.21621e-105	3.2967e-103	ATP1A2
ENSCAFG00000002290	1285.54	-10.5079	0.4833	-21.742	8.22309e-105	1.21327e-102
ENSCAFG00000000682	319.388	-4.63654	0.213575	-21.7092	1.68124e-104	2.46057e-102	ABRA
ENSCAFG00000019211	1096.94	-5.45942	0.251573	-21.7012	1.99914e-104	2.90243e-102	TMEM52
ENSCAFG00000005112	826.689	-2.73618	0.127038	-21.5383	6.81999e-103	9.82295e-101	CYGB
ENSCAFG00000019831	1001.28	-6.21982	0.289826	-21.4605	3.64386e-102	5.20699e-100	SYPL2
ENSCAFG00000007869	356.937	-6.01453	0.280535	-21.4395	5.72387e-102	8.11537e-100
ENSCAFG00000023925	492.297	-3.38845	0.158399	-21.3919	1.59027e-101	2.23722e-99
ENSCAFG00000014332	3834.86	2.5111	0.117455	21.3793	2.08362e-101	2.90873e-99	EXPH5
ENSCAFG00000009523	27749.8	-2.30453	0.107866	-21.3649	2.8371e-101	3.93035e-99
ENSCAFG00000016153	454.933	-3.15585	0.147776	-21.3556	3.45531e-101	4.75053e-99	SLC25A34
ENSCAFG00000031092	1124.2	-2.62543	0.123201	-21.3101	9.15439e-101	1.24913e-98	RPL39
ENSCAFG00000018064	26876.1	3.1624	0.148765	21.2577	2.79895e-100	3.7907e-98	DSG1
ENSCAFG00000014530	505.326	-3.57995	0.169013	-21.1815	1.41437e-99	1.90133e-97	ABLIM2
ENSCAFG00000005661	1423.25	-2.02433	0.0966209	-20.9512	1.82866e-97	2.44019e-95	ECH1
ENSCAFG00000013401	13251.8	-1.32595	0.0633457	-20.9319	2.74276e-97	3.63326e-95	YBX3
ENSCAFG00000031398	472.658	-8.23126	0.395369	-20.8192	2.90078e-96	3.81474e-94
ENSCAFG00000010064	1335.09	-2.19629	0.105845	-20.7501	1.22423e-95	1.59837e-93	CMBL
ENSCAFG00000018284	558.296	-8.67205	0.418149	-20.7392	1.53582e-95	1.99086e-93	UNC45B
ENSCAFG00000018670	2975.44	-2.82657	0.136757	-20.6685	6.65017e-95	8.55938e-93
ENSCAFG00000024643	13247.9	1.33209	0.0644775	20.6598	7.97626e-95	1.01939e-92
ENSCAFG00000011103	22595.7	-10.9304	0.532439	-20.529	1.18603e-93	1.50518e-91	NRAP
ENSCAFG00000006401	11894.2	-2.49197	0.121588	-20.4952	2.37651e-93	2.99506e-91	CD36
ENSCAFG00000016700	2290.8	3.32331	0.162964	20.3929	1.9319e-92	2.41794e-90	RORA
ENSCAFG00000005570	1089.41	-2.38757	0.117338	-20.3479	4.84649e-92	6.02425e-90	LMCD1
ENSCAFG00000019352	739.734	-9.39966	0.463372	-20.2853	1.73265e-91	2.13905e-89	PERM1
ENSCAFG00000001388	559.213	-5.49271	0.270949	-20.2721	2.26658e-91	2.77931e-89
ENSCAFG00000008253	408157	-11.6907	0.577642	-20.2386	4.47523e-91	5.45078e-89	ACTA1
ENSCAFG00000005557	1210.19	-10.8085	0.537013	-20.1271	4.26956e-90	5.1656e-88	CAV3
ENSCAFG00000015861	4707.62	-2.20219	0.109469	-20.1169	5.24745e-90	6.30667e-88	FAM213A
ENSCAFG00000005722	2791.76	-2.25655	0.112454	-20.0664	1.45099e-89	1.73241e-87
ENSCAFG00000015259	3941.9	-1.92005	0.0961791	-19.9632	1.15023e-88	1.36434e-86	DPT
ENSCAFG00000016120	466.628	-4.44475	0.223966	-19.8457	1.20077e-87	1.41503e-85	SPTB
ENSCAFG00000010460	405.413	-6.94377	0.352207	-19.7151	1.60157e-86	1.87518e-84	NEURL1
ENSCAFG00000001672	2004.11	-3.0583	0.156442	-19.5491	4.19981e-85	4.88577e-83	LEP
ENSCAFG00000007843	993.936	-10.5576	0.541858	-19.4841	1.49892e-84	1.73264e-82	SMTNL1
ENSCAFG00000015590	1323.94	-4.50461	0.231721	-19.4398	3.55734e-84	4.08598e-82	CPAMD8
ENSCAFG00000003459	1154.07	-2.29723	0.118186	-19.4374	3.72812e-84	4.25521e-82	SEC61G
ENSCAFG00000002327	2164.34	2.12296	0.109514	19.3852	1.02826e-83	1.16631e-81	FAM83B
ENSCAFG00000028751	1498.04	-7.70501	0.402444	-19.1456	1.05374e-81	1.18778e-79	C10orf71
ENSCAFG00000004865	653.189	-2.81272	0.147008	-19.1332	1.33701e-81	1.49779e-79	SMARCD3
ENSCAFG00000011192	319.848	-7.5639	0.39539	-19.1302	1.41547e-81	1.57595e-79
ENSCAFG00000005358	953.914	-10.444	0.548461	-19.0424	7.59439e-81	8.40384e-79	HHATL
ENSCAFG00000014233	4449.15	1.51709	0.079754	19.0221	1.1182e-80	1.22988e-78	SSFA2
ENSCAFG00000005853	428.423	-8.56307	0.450196	-19.0208	1.14763e-80	1.25465e-78	PPP1R27
ENSCAFG00000004091	793.043	-2.50224	0.131779	-18.9881	2.14081e-80	2.32643e-78
ENSCAFG00000017230	843.466	-2.52043	0.133046	-18.944	4.94517e-80	5.34196e-78	SLIRP
ENSCAFG00000017846	1359.62	-1.82111	0.0964556	-18.8803	1.65633e-79	1.77864e-77	ATOX1
ENSCAFG00000011905	329.182	-6.90529	0.365929	-18.8706	1.99191e-79	2.12643e-77	FITM1
ENSCAFG00000011372	450.977	-8.77705	0.466803	-18.8024	7.21105e-79	7.65299e-77	CACNG1
ENSCAFG00000020332	803.272	-2.21204	0.117768	-18.783	1.03939e-78	1.09668e-76	LCAT
ENSCAFG00000003228	1969.67	-1.93913	0.1035	-18.7357	2.53491e-78	2.65917e-76	PXDN
ENSCAFG00000000110	925.911	-2.0031	0.107078	-18.7069	4.34573e-78	4.53254e-76	MYL6B
ENSCAFG00000018960	916.632	-4.07842	0.218338	-18.6794	7.28119e-78	7.5508e-76	CORO6
ENSCAFG00000008109	262.605	-6.94754	0.374559	-18.5486	8.37655e-77	8.63736e-75
ENSCAFG00000016396	1017.91	-3.26834	0.176801	-18.4859	2.68085e-76	2.74871e-74	PPP1R1B
ENSCAFG00000005343	457.455	-8.95437	0.485205	-18.4548	4.76824e-76	4.86146e-74	KLHL40
ENSCAFG00000010053	235.991	-4.10305	0.222751	-18.4199	9.10096e-76	9.22705e-74	ANO5
ENSCAFG00000016276	8573.8	-1.76187	0.0956632	-18.4174	9.52474e-76	9.60305e-74	TECR
ENSCAFG00000004617	24176	-2.79814	0.152179	-18.3872	1.6642e-75	1.66861e-73	APOE
ENSCAFG00000009976	676.736	-2.39641	0.130394	-18.3783	1.96188e-75	1.95627e-73	TBX15
ENSCAFG00000012386	246.106	-6.39874	0.348888	-18.3404	3.94249e-75	3.90975e-73	KLHL30
ENSCAFG00000005428	1015.74	-1.79819	0.098729	-18.2134	4.03992e-74	3.98459e-72	DYRK1B
ENSCAFG00000009521	1143.6	-6.91803	0.380031	-18.2039	4.80733e-74	4.71586e-72	AMPD1
ENSCAFG00000012146	969.733	-7.03328	0.387649	-18.1434	1.44725e-73	1.41208e-71	SCN4A
ENSCAFG00000004029	415.935	-2.93104	0.161636	-18.1336	1.73085e-73	1.67976e-71	TMEM143
ENSCAFG00000013716	657.449	-10.0217	0.553608	-18.1024	3.04907e-73	2.94332e-71	LRRC2
ENSCAFG00000008707	1356.05	-6.72094	0.371662	-18.0835	4.30256e-73	4.13137e-71	CKMT2
ENSCAFG00000013618	630.882	-9.97581	0.554081	-18.0042	1.80467e-72	1.72374e-70	MYL3
ENSCAFG00000023094	631.294	-9.97212	0.554415	-17.9868	2.474e-72	2.35069e-70	MYH3
ENSCAFG00000029877	1004.44	-1.78386	0.0993234	-17.9602	3.99661e-72	3.77763e-70
ENSCAFG00000018239	514.969	3.21748	0.180401	17.8351	3.77105e-71	3.54596e-69	MIB1
ENSCAFG00000017443	591.674	-9.89257	0.555985	-17.7929	8.0234e-71	7.5056e-69	DHRS7C
ENSCAFG00000018478	3217.02	-4.3927	0.247633	-17.7387	2.10667e-70	1.96061e-68	MYOM1
ENSCAFG00000007437	418.799	-9.01161	0.510623	-17.6483	1.04919e-69	9.71463e-68	SMYD1
ENSCAFG00000007303	6611.4	-1.26158	0.0715028	-17.6437	1.13688e-69	1.04732e-67	GPI
ENSCAFG00000009765	278.612	-7.83498	0.44751	-17.5079	1.24624e-68	1.14226e-66	CASQ2
ENSCAFG00000025332	4389.32	-2.8233	0.161395	-17.4931	1.61792e-68	1.47548e-66
ENSCAFG00000030537	7464.94	-1.51537	0.0866324	-17.4919	1.65037e-68	1.49754e-66	HSPB8
ENSCAFG00000001084	9957.4	-2.34388	0.134051	-17.485	1.86315e-68	1.68221e-66	CXCL14
ENSCAFG00000011117	252.169	-3.59157	0.205579	-17.4705	2.40335e-68	2.15921e-66	FABP3
ENSCAFG00000003012	3929.68	1.29651	0.0742918	17.4515	3.35103e-68	2.99579e-66
ENSCAFG00000000685	275.187	-7.55264	0.433526	-17.4214	5.67509e-68	5.0486e-66	MAPK12
ENSCAFG00000029801	636.165	-4.91619	0.282301	-17.4147	6.38588e-68	5.65321e-66	DUSP26
ENSCAFG00000032728	2010.43	1.77701	0.102119	17.4014	8.05024e-68	7.09202e-66
ENSCAFG00000003728	244.051	-7.06351	0.40744	-17.3363	2.50312e-67	2.19452e-65	FAM159A
ENSCAFG00000018992	770.169	-3.51539	0.202846	-17.3303	2.77736e-67	2.42325e-65	TMEM61
ENSCAFG00000011231	750.146	2.06852	0.11955	17.3026	4.49951e-67	3.90704e-65	LYST
ENSCAFG00000010784	1000.1	-4.81546	0.278556	-17.2872	5.86919e-67	5.0721e-65	TNNI1
ENSCAFG00000007338	915.601	-3.10297	0.179851	-17.253	1.06315e-66	9.14407e-65	NR4A1
ENSCAFG00000002102	716.691	2.23601	0.131002	17.0686	2.54439e-65	2.17809e-63	JAK2
ENSCAFG00000018579	3461.91	-1.3677	0.0801923	-17.0553	3.19458e-65	2.72184e-63	GHR
ENSCAFG00000010383	957.496	-5.48023	0.321372	-17.0526	3.34241e-65	2.83449e-63	CAPN3
ENSCAFG00000002427	453.334	-3.16366	0.185628	-17.043	3.94325e-65	3.32847e-63	TMOD1
ENSCAFG00000012879	10404.4	-1.1627	0.0683949	-16.9998	8.23662e-65	6.92029e-63
ENSCAFG00000030171	4052.95	-2.13553	0.125725	-16.9857	1.04806e-64	8.76511e-63	NDUFA8
ENSCAFG00000028862	457.984	-9.56389	0.563507	-16.9721	1.32154e-64	1.10015e-62	XIRP1
ENSCAFG00000009270	377.638	-4.56501	0.269999	-16.9075	3.96144e-64	3.28275e-62	PEBP4
ENSCAFG00000005775	2006.33	1.62822	0.0965235	16.8686	7.65453e-64	6.31429e-62	BIRC6
ENSCAFG00000011959	1254.59	-1.56559	0.0928554	-16.8606	8.77657e-64	7.20711e-62	NDUFAF3
ENSCAFG00000006007	174.615	-5.46698	0.324812	-16.8312	1.44134e-63	1.17826e-61
ENSCAFG00000018163	1610.6	-4.15115	0.247825	-16.7504	5.62881e-63	4.58079e-61	CAMK2A
ENSCAFG00000022726	112334	-1.38719	0.0829163	-16.7301	7.91709e-63	6.41426e-61	COX2
ENSCAFG00000001585	8256.42	-4.20724	0.251981	-16.6967	1.38625e-62	1.11812e-60	FLNC
ENSCAFG00000022730	186554	-1.76711	0.105848	-16.6947	1.43292e-62	1.15064e-60	MT-CO3
ENSCAFG00000017367	1857.91	1.73452	0.103906	16.6931	1.47224e-62	1.17701e-60	NIPAL4
ENSCAFG00000005169	330.205	-4.60515	0.27606	-16.6817	1.78169e-62	1.41816e-60	PRKCQ
ENSCAFG00000016071	2171.47	-1.50196	0.0900825	-16.6731	2.0557e-62	1.62912e-60	IGFBP4
ENSCAFG00000005805	417.189	-9.44186	0.566545	-16.6657	2.32817e-62	1.83703e-60	MYF6
ENSCAFG00000004838	549.738	-3.94019	0.236644	-16.6502	3.01385e-62	2.36776e-60
ENSCAFG00000031586	7327.48	1.56021	0.0940234	16.5939	7.71639e-62	6.03608e-60	LGALSL
ENSCAFG00000001487	9247.6	-3.21719	0.194135	-16.5719	1.11258e-61	8.66568e-60
ENSCAFG00000005864	274.218	-8.2583	0.499093	-16.5466	1.69348e-61	1.31339e-59	ART1
ENSCAFG00000019016	1867.81	1.86297	0.11266	16.5362	2.01286e-61	1.55444e-59	CPD
ENSCAFG00000004606	2917.31	-2.95096	0.179719	-16.4199	1.37787e-60	1.05956e-58	BIN1
ENSCAFG00000023493	972.192	-2.26171	0.137836	-16.4087	1.65665e-60	1.26856e-58	GLRX5
ENSCAFG00000024483	1163.58	-2.53806	0.154808	-16.3949	2.08058e-60	1.58648e-58
ENSCAFG00000009033	1596.46	-2.48606	0.151807	-16.3764	2.81843e-60	2.14012e-58	DYSF
ENSCAFG00000018652	18266	-1.34341	0.0821516	-16.3528	4.15674e-60	3.14319e-58
ENSCAFG00000022729	94445	-1.91395	0.117055	-16.3508	4.29285e-60	3.23264e-58	ATP6
ENSCAFG00000022865	401.072	-9.34716	0.572172	-16.3363	5.44862e-60	4.08601e-58
ENSCAFG00000007181	323.153	-8.86625	0.542883	-16.3318	5.86528e-60	4.38037e-58
ENSCAFG00000008273	2740.81	3.81157	0.234342	16.265	1.7496e-59	1.3013e-57	RPL17
ENSCAFG00000012432	199.332	-6.29989	0.387399	-16.262	1.83574e-59	1.3598e-57	MYOZ2
ENSCAFG00000007481	382.83	-5.99526	0.368804	-16.2559	2.02732e-59	1.4956e-57
ENSCAFG00000018229	1976.6	-2.18306	0.13451	-16.2297	3.10999e-59	2.28503e-57	ZNF358
ENSCAFG00000025228	298.011	-3.18233	0.196196	-16.2201	3.63377e-59	2.6591e-57
ENSCAFG00000016315	457.226	-2.45143	0.15118	-16.2154	3.928e-59	2.86286e-57	CHRNB1
ENSCAFG00000022713	43188.8	-1.68619	0.104064	-16.2034	4.76836e-59	3.46145e-57	ND1
ENSCAFG00000013421	585.442	3.62352	0.223715	16.197	5.29128e-59	3.82574e-57	ACAP2
ENSCAFG00000028609	34159.2	-9.15064	0.566399	-16.1558	1.03329e-58	7.44129e-57	TNNC2
ENSCAFG00000008617	1101.9	-2.43483	0.150931	-16.132	1.51958e-58	1.09001e-56	GLRB
ENSCAFG00000007247	346.559	-9.20305	0.572449	-16.0766	3.71982e-58	2.65777e-56	ANKRD1
ENSCAFG00000009304	2677.16	1.54179	0.0959544	16.0679	4.28132e-58	3.04696e-56	SCAF11
ENSCAFG00000011512	224.847	-7.81078	0.487004	-16.0384	6.88536e-58	4.88108e-56	FBXO40
ENSCAFG00000030873	3877.81	1.31084	0.0817402	16.0367	7.08034e-58	4.99976e-56	TMEM123
ENSCAFG00000000919	2287.47	-2.6243	0.164155	-15.9868	1.58041e-57	1.11168e-55	UQCRQ
ENSCAFG00000002572	294.218	-8.74732	0.547179	-15.9862	1.59431e-57	1.11713e-55	SBK2
ENSCAFG00000012424	1213.83	-1.9677	0.123238	-15.9666	2.182e-57	1.52304e-55	SYNPO2
ENSCAFG00000019999	715.009	3.13386	0.196346	15.9609	2.39254e-57	1.6636e-55	GAN
ENSCAFG00000008249	1392.94	-2.55965	0.160438	-15.9542	2.66451e-57	1.84563e-55	GYG1
ENSCAFG00000000920	295.275	-8.74213	0.54831	-15.9438	3.14825e-57	2.17241e-55	VGLL2
ENSCAFG00000032413	38871.5	2.03606	0.128062	15.899	6.43721e-57	4.42509e-55
ENSCAFG00000012460	1551.01	-1.47808	0.0930282	-15.8886	7.60606e-57	5.20886e-55	SMYD2
ENSCAFG00000003007	2038.22	1.57405	0.0991135	15.8813	8.54193e-57	5.82778e-55	USP34
ENSCAFG00000012057	6656.71	1.3335	0.0840075	15.8735	9.66378e-57	6.56848e-55	EIF3A
ENSCAFG00000001792	1352.39	-1.72739	0.108882	-15.8648	1.11145e-56	7.52633e-55	LIMCH1
ENSCAFG00000029464	2376.86	-1.73747	0.109606	-15.852	1.36129e-56	9.18387e-55	CDC34
ENSCAFG00000004022	1034.53	1.56577	0.0989417	15.8252	2.08453e-56	1.40111e-54	KIAA1109
ENSCAFG00000024647	11513.5	1.32505	0.0838304	15.8063	2.81387e-56	1.88436e-54	SERPINB5
ENSCAFG00000020254	295.135	3.93912	0.249919	15.7616	5.71664e-56	3.81418e-54	NFAT5
ENSCAFG00000007047	976.894	-3.36291	0.213552	-15.7475	7.14726e-56	4.75122e-54	MAL
ENSCAFG00000013053	18066.3	-1.07686	0.0684105	-15.7411	7.90345e-56	5.23474e-54	RPS17
ENSCAFG00000007537	2165.02	1.6933	0.107803	15.7073	1.34897e-55	8.90225e-54	ERBB2IP
ENSCAFG00000013291	1976.08	-2.04783	0.130485	-15.694	1.66355e-55	1.09384e-53
ENSCAFG00000001075	5100.89	-1.74967	0.111509	-15.6908	1.74944e-55	1.14617e-53	ACO2
ENSCAFG00000005538	247.89	-8.28794	0.529468	-15.6534	3.15176e-55	2.05749e-53
ENSCAFG00000002085	517.208	-3.30037	0.211345	-15.616	5.66115e-55	3.68239e-53
ENSCAFG00000015574	258.145	-8.57441	0.551364	-15.5513	1.55999e-54	1.01109e-52	DUSP27
ENSCAFG00000004801	191.466	-7.02691	0.452163	-15.5406	1.84148e-54	1.18929e-52	ASB10
ENSCAFG00000004006	2267.72	-1.32677	0.0854257	-15.5312	2.13288e-54	1.37261e-52	SVIL
ENSCAFG00000012516	289.033	-8.9631	0.579113	-15.4773	4.93841e-54	3.16686e-52
ENSCAFG00000000799	186.05	-7.25056	0.468913	-15.4625	6.21464e-54	3.97124e-52
ENSCAFG00000004835	598.883	-3.94866	0.255708	-15.4421	8.53274e-54	5.43341e-52	TRIM54
ENSCAFG00000016966	46900.4	-4.4196	0.28631	-15.4365	9.30772e-54	5.90617e-52	TPM1
ENSCAFG00000031154	354.259	-3.00038	0.194614	-15.4171	1.25661e-53	7.94599e-52	KIAA1161
ENSCAFG00000017265	1802.25	1.7787	0.115391	15.4145	1.30812e-53	8.24298e-52	SPAG9
ENSCAFG00000015886	297.835	-8.95703	0.582627	-15.3735	2.46404e-53	1.54732e-51
ENSCAFG00000003495	1372.84	-2.07289	0.13509	-15.3445	3.85711e-53	2.41375e-51	PTOV1
ENSCAFG00000001612	1074.17	2.34905	0.153227	15.3305	4.78144e-53	2.98191e-51	DENND4C
ENSCAFG00000030938	56625.2	3.46924	0.22679	15.2971	7.98804e-53	4.96462e-51	FLG2
ENSCAFG00000001615	9581.64	1.74484	0.114065	15.2969	8.02305e-53	4.96936e-51
ENSCAFG00000015161	1209.24	-1.48521	0.0971251	-15.2917	8.67891e-53	5.35731e-51	CAMK2G
ENSCAFG00000016116	1117.13	-5.46447	0.358091	-15.26	1.41257e-52	8.68992e-51	HSPB7
ENSCAFG00000002994	1100.13	2.11469	0.138641	15.253	1.57263e-52	9.64194e-51	NT5E
ENSCAFG00000007508	385.049	-6.271	0.411587	-15.2361	2.03538e-52	1.2437e-50
ENSCAFG00000009149	639.792	-2.70138	0.177308	-15.2355	2.05581e-52	1.25197e-50	SMIM4
ENSCAFG00000001397	848.502	-1.71122	0.112325	-15.2346	2.08523e-52	1.26564e-50
ENSCAFG00000022734	2745.74	1.6346	0.10733	15.2296	2.24907e-52	1.36054e-50	ND4L
ENSCAFG00000018058	2596.13	2.17532	0.142989	15.2131	2.89434e-52	1.74507e-50	DSG3
ENSCAFG00000013151	836.738	1.9587	0.128873	15.1987	3.60699e-52	2.16374e-50	ARHGAP5
ENSCAFG00000003339	262.725	-8.84403	0.581897	-15.1986	3.61258e-52	2.16374e-50	PPP1R3A
ENSCAFG00000017703	1684.7	1.38532	0.0913645	15.1625	6.26104e-52	3.73767e-50	MED13
ENSCAFG00000005295	1366.93	-2.66364	0.175868	-15.1456	8.09649e-52	4.81755e-50
ENSCAFG00000005549	1158.88	-3.14683	0.207818	-15.1422	8.52967e-52	5.05871e-50	C2CD3
ENSCAFG00000005105	2807.88	1.94496	0.128489	15.1371	9.21732e-52	5.44873e-50	MYCBP2
ENSCAFG00000000580	1278.71	1.50927	0.0997568	15.1295	1.03416e-51	6.09351e-50	YWHAZ
ENSCAFG00000003323	1792.77	1.40367	0.0928684	15.1146	1.29757e-51	7.6208e-50	KIDINS220
ENSCAFG00000022732	21279.1	-2.04891	0.135689	-15.1	1.61862e-51	9.47573e-50	ND3
ENSCAFG00000028765	36974.3	-2.58806	0.17142	-15.0978	1.6741e-51	9.76902e-50
ENSCAFG00000002145	740.812	1.96269	0.130184	15.0763	2.32055e-51	1.34979e-49
ENSCAFG00000016850	2442.96	1.52881	0.102131	14.9691	1.16954e-50	6.78112e-49	GDPD2
ENSCAFG00000032121	762.925	-2.72302	0.181927	-14.9676	1.19502e-50	6.90673e-49	RBM38
ENSCAFG00000018731	341.754	4.18595	0.279852	14.9578	1.38614e-50	7.9859e-49	LMBRD2
ENSCAFG00000011083	3102.37	-2.20234	0.147297	-14.9516	1.51943e-50	8.72616e-49
ENSCAFG00000005670	841.695	2.01817	0.135027	14.9464	1.64423e-50	9.41308e-49	RIF1
ENSCAFG00000001534	1840.62	1.49945	0.10033	14.9451	1.67523e-50	9.56043e-49	TLE4
ENSCAFG00000008866	1567.13	-1.31206	0.0879809	-14.913	2.71411e-50	1.54406e-48	PACSIN3
ENSCAFG00000014636	2504.62	1.41798	0.0951347	14.905	3.05938e-50	1.73505e-48	TMBIM1
ENSCAFG00000031577	288.869	-8.81616	0.592769	-14.8729	4.94601e-50	2.79627e-48	PRR33
ENSCAFG00000007942	173.295	-7.44618	0.500827	-14.8678	5.33584e-50	3.00729e-48
ENSCAFG00000007235	4613.34	1.24206	0.0835715	14.8622	5.7986e-50	3.25799e-48	HIPK3
ENSCAFG00000032564	306.872	-2.32885	0.157152	-14.8191	1.10245e-49	6.17509e-48
ENSCAFG00000022843	244.68	-5.40341	0.36472	-14.8152	1.1684e-49	6.52435e-48
ENSCAFG00000014251	4495.48	1.13569	0.0770164	14.7461	3.25998e-49	1.81479e-47	DDX3X
ENSCAFG00000011344	369.004	-3.18899	0.216271	-14.7453	3.29821e-49	1.83046e-47	ADAP1
ENSCAFG00000017430	1469.32	1.47654	0.100248	14.7289	4.20513e-49	2.32667e-47	SRSF1
ENSCAFG00000010350	1857.79	-1.72975	0.117462	-14.726	4.39128e-49	2.42228e-47	CYB5R1
ENSCAFG00000009211	16235.3	-1.46882	0.0998337	-14.7126	5.34782e-49	2.94098e-47
ENSCAFG00000013934	21325.7	-1.18074	0.0803319	-14.6983	6.61249e-49	3.62548e-47
ENSCAFG00000007743	118.743	-5.10312	0.347305	-14.6935	7.09865e-49	3.8715e-47
ENSCAFG00000012839	735.74	-6.05859	0.412333	-14.6934	7.10386e-49	3.8715e-47
ENSCAFG00000009578	259.62	4.65121	0.316618	14.6903	7.44054e-49	4.04284e-47	ZBED6
ENSCAFG00000012050	4237.74	1.2563	0.0855331	14.6879	7.70674e-49	4.17498e-47	MCL1
ENSCAFG00000000654	1305.65	1.40122	0.0954256	14.6839	8.17215e-49	4.41393e-47	FZD6
ENSCAFG00000014712	2027.7	-2.40002	0.163823	-14.6501	1.34584e-48	7.24758e-47	MACROD1
ENSCAFG00000005932	2840.53	1.15031	0.0785614	14.6421	1.51278e-48	8.12245e-47	VPS36
ENSCAFG00000005691	484.36	-4.00848	0.273832	-14.6384	1.5967e-48	8.54774e-47	ANK1
ENSCAFG00000007893	5268.98	-2.27255	0.155248	-14.6381	1.60401e-48	8.56162e-47	RBP4
ENSCAFG00000016306	1257.2	1.743	0.119207	14.6216	2.0439e-48	1.08776e-46	ARAP2
ENSCAFG00000031424	1196.62	1.60036	0.109482	14.6175	2.17164e-48	1.15237e-46	RAP2A
ENSCAFG00000004392	1592.95	-2.70396	0.185853	-14.5489	5.93494e-48	3.14015e-46	DMPK
ENSCAFG00000019476	2099.05	-1.52859	0.105117	-14.5418	6.58462e-48	3.47377e-46	NDUFB10
ENSCAFG00000007987	2359.99	-1.37958	0.0949317	-14.5323	7.55906e-48	3.97628e-46	SUCLG1
ENSCAFG00000016774	1038.3	2.11986	0.145993	14.5203	9.00733e-48	4.72442e-46	VPS13C
ENSCAFG00000016364	210.231	-8.55123	0.590194	-14.4889	1.42504e-47	7.45294e-46	LRRC38
ENSCAFG00000019198	1247.58	1.61656	0.111955	14.4394	2.92445e-47	1.52508e-45
ENSCAFG00000023408	319.635	-4.15112	0.287564	-14.4355	3.09477e-47	1.60928e-45
ENSCAFG00000018845	123.853	-5.16139	0.357618	-14.4327	3.22269e-47	1.67101e-45
ENSCAFG00000002237	3396.34	-4.05002	0.280844	-14.4209	3.82358e-47	1.97693e-45
ENSCAFG00000000812	2302.75	1.8912	0.131339	14.3994	5.21956e-47	2.69104e-45	DLA-DQA1
ENSCAFG00000017055	2604.34	-2.02901	0.14097	-14.3932	5.71294e-47	2.93706e-45	KRTCAP2
ENSCAFG00000010876	572.656	2.12261	0.147534	14.3873	6.21797e-47	3.18768e-45	TET2
ENSCAFG00000006232	1171.64	-1.38556	0.0963584	-14.3792	6.99024e-47	3.57349e-45	NDUFA12
ENSCAFG00000009699	798.346	1.92029	0.133799	14.3521	1.03415e-46	5.27185e-45	CHD9
ENSCAFG00000006639	2215.62	-1.45371	0.101442	-14.3305	1.41052e-46	7.17032e-45	IDH3B
ENSCAFG00000006838	1857.83	-1.18765	0.0828846	-14.329	1.44275e-46	7.31372e-45	PLPP1
ENSCAFG00000012911	3168.97	1.44557	0.100953	14.3192	1.66107e-46	8.39695e-45	HECTD1
ENSCAFG00000024271	412.177	-2.44264	0.170985	-14.2857	2.68581e-46	1.35395e-44
ENSCAFG00000011680	4044.55	1.96239	0.137465	14.2756	3.10757e-46	1.56222e-44	ATP11B
ENSCAFG00000008731	1083.99	-1.80395	0.126387	-14.2732	3.21416e-46	1.61134e-44	COQ9
ENSCAFG00000007936	123.456	-5.36649	0.376062	-14.2702	3.35554e-46	1.67608e-44	ASB14
ENSCAFG00000014577	948.712	-2.81846	0.197509	-14.2701	3.36177e-46	1.67608e-44	VEGFB
ENSCAFG00000019332	934.539	-1.73661	0.121721	-14.2672	3.50402e-46	1.74222e-44	HCFC1R1
ENSCAFG00000007822	961.172	1.79449	0.125987	14.2435	4.91897e-46	2.43905e-44	BDP1
ENSCAFG00000013592	148.416	-7.40192	0.520772	-14.2134	7.56993e-46	3.7433e-44
ENSCAFG00000003858	1144.75	-2.20055	0.155051	-14.1924	1.02053e-45	5.03277e-44	GYS1
ENSCAFG00000000167	1125.46	2.58817	0.182767	14.1611	1.5956e-45	7.84743e-44	DMXL1
ENSCAFG00000007902	666.81	1.85971	0.131921	14.0972	3.95329e-45	1.93904e-43	SLC11A2
ENSCAFG00000013021	139.019	-7.09014	0.503512	-14.0814	4.9431e-45	2.41799e-43	SMCO1
ENSCAFG00000022717	35051	-1.44291	0.102629	-14.0594	6.74387e-45	3.28999e-43	ND2
ENSCAFG00000013269	1008.77	-1.85689	0.132232	-14.0427	8.5447e-45	4.15735e-43	ID3
ENSCAFG00000003455	1724.81	1.2961	0.0923573	14.0336	9.71299e-45	4.71314e-43
ENSCAFG00000011898	516.458	-1.73499	0.123935	-13.9992	1.57553e-44	7.62473e-43	SLC19A1
ENSCAFG00000018070	14965.4	2.9576	0.21148	13.9853	1.91796e-44	9.25722e-43	DSC1
ENSCAFG00000014957	264.848	-5.48281	0.392464	-13.9702	2.36859e-44	1.14019e-42	PRKAG3
ENSCAFG00000028992	5306.1	1.03735	0.0744326	13.9368	3.78446e-44	1.81694e-42	MTPN
ENSCAFG00000031063	157.958	-7.92167	0.568886	-13.9249	4.47294e-44	2.14182e-42	SBK3
ENSCAFG00000009072	173.581	-8.30219	0.597375	-13.8978	6.5334e-44	3.12021e-42	KCNC1
ENSCAFG00000030140	496.648	-6.23719	0.449778	-13.8673	1.00013e-43	4.76387e-42
ENSCAFG00000013497	2436.93	1.88885	0.13622	13.8662	1.01522e-43	4.82308e-42	HNRNPA3
ENSCAFG00000009601	16967.1	-1.354	0.097704	-13.8582	1.13419e-43	5.37424e-42
ENSCAFG00000013672	826.406	-1.49618	0.108282	-13.8175	1.99884e-43	9.4466e-42	SORD
ENSCAFG00000006472	113.177	-6.08989	0.440825	-13.8148	2.07665e-43	9.78885e-42
ENSCAFG00000032578	175.578	-8.28535	0.59986	-13.8121	2.15324e-43	1.01227e-41
ENSCAFG00000002166	3679.11	-2.6439	0.191421	-13.812	2.15862e-43	1.01227e-41
ENSCAFG00000009084	609.552	1.89832	0.137607	13.7953	2.72049e-43	1.27246e-41	PBRM1
ENSCAFG00000008575	185.864	-2.99236	0.217197	-13.7772	3.49715e-43	1.63153e-41	CUX2
ENSCAFG00000000637	1057.81	2.61461	0.189845	13.7723	3.74114e-43	1.74088e-41	SLC12A2
ENSCAFG00000018423	467.64	2.26643	0.164628	13.767	4.02732e-43	1.86925e-41	ITGA2
ENSCAFG00000010880	1182.07	1.74094	0.126645	13.7466	5.33453e-43	2.46967e-41	TRIP11
ENSCAFG00000007629	1661.53	1.29754	0.0944738	13.7344	6.31849e-43	2.91776e-41	OTUD4
ENSCAFG00000009532	793.806	1.6684	0.121493	13.7324	6.49425e-43	2.99131e-41	NRAS
ENSCAFG00000018417	2199	-1.28893	0.0939643	-13.7173	8.00319e-43	3.67701e-41	PACS2
ENSCAFG00000003197	2394.61	1.62183	0.118297	13.7098	8.87503e-43	4.06727e-41	ACTR2
ENSCAFG00000019771	181.777	-4.14628	0.303424	-13.665	1.644e-42	7.51519e-41
ENSCAFG00000008624	1434.72	-2.41758	0.177009	-13.6579	1.81056e-42	8.25578e-41	STBD1
ENSCAFG00000016469	2790.26	1.14677	0.0840323	13.6468	2.11075e-42	9.60048e-41	ETV3
ENSCAFG00000014429	348.784	-2.12642	0.155876	-13.6417	2.26147e-42	1.02603e-40	CD300LG
ENSCAFG00000000397	1947.79	1.15962	0.0850831	13.6292	2.68371e-42	1.21456e-40	CAND1
ENSCAFG00000018532	300.017	-3.63648	0.267021	-13.6187	3.09978e-42	1.39938e-40	KCNJ12
ENSCAFG00000013044	3776.34	1.44581	0.106376	13.5915	4.49496e-42	2.02418e-40	LIMK2
ENSCAFG00000018686	2180.86	-1.34088	0.0988005	-13.5716	5.90116e-42	2.65085e-40	NDUFV2
ENSCAFG00000007907	941.031	1.46195	0.107767	13.5659	6.38015e-42	2.85894e-40	LRBA
ENSCAFG00000031218	416.079	-3.86077	0.285421	-13.5266	1.08969e-41	4.87087e-40
ENSCAFG00000001608	141.695	-7.76437	0.574876	-13.5062	1.43823e-41	6.41303e-40	RPS19
ENSCAFG00000014614	1661.18	-1.73508	0.128536	-13.4987	1.59078e-41	7.07583e-40
ENSCAFG00000006913	3740.44	-1.09367	0.0810549	-13.493	1.72011e-41	7.63241e-40
ENSCAFG00000012517	2184.48	-5.31091	0.393625	-13.4923	1.73577e-41	7.68312e-40	TMOD4
ENSCAFG00000030892	37287.2	1.26966	0.0942389	13.4728	2.26243e-41	9.98994e-40	PERP
ENSCAFG00000000661	12845.9	1.31691	0.0978435	13.4593	2.71298e-41	1.19503e-39	EZR
ENSCAFG00000014278	1592.26	2.03356	0.151641	13.4104	5.25725e-41	2.31014e-39	ABCA12
ENSCAFG00000024456	361.314	-2.73691	0.20425	-13.3998	6.05928e-41	2.65613e-39
ENSCAFG00000024882	333.252	-5.69821	0.426179	-13.3705	8.9991e-41	3.93532e-39	MYLK4
ENSCAFG00000002316	472.403	-4.41086	0.330225	-13.3571	1.07617e-40	4.69478e-39	MLIP
ENSCAFG00000011335	576.915	2.12707	0.159293	13.3531	1.13559e-40	4.94214e-39	GNB4
ENSCAFG00000023777	188.886	-3.18511	0.238646	-13.3466	1.24014e-40	5.38423e-39	CLDN15
ENSCAFG00000004253	561.465	2.11799	0.158704	13.3456	1.25711e-40	5.44489e-39	UGGT1
ENSCAFG00000008894	986.908	1.5876	0.118963	13.3453	1.26092e-40	5.44839e-39	PTPN11
ENSCAFG00000009466	2385.09	-1.68666	0.126547	-13.3284	1.58343e-40	6.82569e-39	GOT1
ENSCAFG00000030104	843.124	-2.51415	0.188712	-13.3227	1.70924e-40	7.35053e-39	EVA1B
ENSCAFG00000014280	117.39	-5.74196	0.431177	-13.3169	1.84528e-40	7.9168e-39	ASB16
ENSCAFG00000011552	1153.44	1.34919	0.101329	13.315	1.89382e-40	8.1059e-39	BPTF
ENSCAFG00000005896	16836.8	-8.89085	0.667826	-13.3131	1.94222e-40	8.2907e-39	RYR1
ENSCAFG00000005564	2054.61	-1.2935	0.0971607	-13.313	1.94613e-40	8.2907e-39	UCP2
ENSCAFG00000003532	317.98	2.78893	0.209558	13.3086	2.06203e-40	8.76385e-39	AASS
ENSCAFG00000001237	1318.45	-4.70643	0.353784	-13.3031	2.22001e-40	9.41328e-39	PTP4A3
ENSCAFG00000015836	2570.42	-2.1095	0.158864	-13.2786	3.08047e-40	1.30313e-38	SLC25A11
ENSCAFG00000017645	669.571	2.22782	0.167851	13.2726	3.33671e-40	1.40824e-38	MYO9A
ENSCAFG00000000619	2139.88	1.45081	0.109506	13.2486	4.59698e-40	1.93564e-38	UBR5
ENSCAFG00000005936	474.385	2.54632	0.192318	13.2402	5.14108e-40	2.15973e-38	STRN
ENSCAFG00000003926	545.586	1.78153	0.134758	13.2202	6.70869e-40	2.81176e-38	ATAD2B
ENSCAFG00000002581	118.469	-5.11748	0.387171	-13.2176	6.94133e-40	2.90257e-38	MURC
ENSCAFG00000018864	1696.35	-1.17526	0.0889212	-13.2169	7.01113e-40	2.92501e-38	GPC3
ENSCAFG00000002663	2098.76	1.96217	0.148662	13.1989	8.89833e-40	3.69919e-38	CD109
ENSCAFG00000002089	654.109	2.39952	0.181797	13.1989	8.90757e-40	3.69919e-38	CD2AP
ENSCAFG00000020060	358.881	-2.33887	0.177308	-13.191	9.88809e-40	4.09701e-38
ENSCAFG00000007898	4158.7	1.05956	0.080341	13.1883	1.02431e-39	4.23445e-38	CLIP1
ENSCAFG00000015394	169.012	5.34378	0.405427	13.1806	1.13444e-39	4.67904e-38
ENSCAFG00000014214	734.431	-1.52963	0.116214	-13.1622	1.44721e-39	5.94736e-38	DNAJA4
ENSCAFG00000019501	1662.12	-2.63327	0.200064	-13.1622	1.4485e-39	5.94736e-38
ENSCAFG00000025116	724.85	-1.93249	0.147094	-13.1378	1.99883e-39	8.18843e-38	JPH2
ENSCAFG00000004811	1756.12	-1.67189	0.127266	-13.137	2.02133e-39	8.26197e-38	DMAP1
ENSCAFG00000002704	133.936	-7.95885	0.608153	-13.0869	3.91143e-39	1.59516e-37	CACNG6
ENSCAFG00000004985	3553.59	1.27008	0.0970586	13.0857	3.97567e-39	1.61772e-37	ACTR3
ENSCAFG00000014477	1482.02	-1.40287	0.107307	-13.0734	4.67191e-39	1.89677e-37	C12orf57
ENSCAFG00000001777	1508.2	1.61136	0.123327	13.0658	5.16275e-39	2.09137e-37	BPIFC
ENSCAFG00000010497	663.219	-1.53	0.117134	-13.062	5.42765e-39	2.19378e-37	PPP1R12B
ENSCAFG00000015804	4210.33	2.02596	0.155337	13.0423	7.02759e-39	2.83415e-37	WNK1
ENSCAFG00000013322	129.396	-4.11759	0.315965	-13.0318	8.07077e-39	3.24764e-37	APOC3
ENSCAFG00000009477	2069.17	1.1387	0.0874038	13.028	8.47742e-39	3.40372e-37	EXT2
ENSCAFG00000016077	575.928	1.76172	0.135391	13.0121	1.04435e-38	4.18386e-37	BMPR1A
ENSCAFG00000017575	130.595	-7.92514	0.609233	-13.0084	1.09624e-38	4.38207e-37	MYH4
ENSCAFG00000011418	590.976	-5.38439	0.414219	-12.9989	1.2409e-38	4.94941e-37	HFE2
ENSCAFG00000004390	675.498	-1.76489	0.136008	-12.9764	1.66493e-38	6.62613e-37	MAST2
ENSCAFG00000032595	204.212	-3.97542	0.306378	-12.9755	1.68472e-38	6.69022e-37	SNRPG
ENSCAFG00000009199	1871.53	1.23219	0.0950977	12.9571	2.14286e-38	8.49095e-37	ENDOU
ENSCAFG00000018639	1329.07	-1.2956	0.100141	-12.9379	2.7517e-38	1.08797e-36	PTPRM
ENSCAFG00000030972	595.122	-2.62543	0.202934	-12.9374	2.76942e-38	1.0926e-36	GYPC
ENSCAFG00000018174	21193.2	-1.70839	0.132237	-12.9192	3.50886e-38	1.38132e-36
ENSCAFG00000014580	946.906	-1.71184	0.132539	-12.9157	3.66971e-38	1.44151e-36	DNAJC4
ENSCAFG00000014116	2514.81	1.10357	0.0857635	12.8676	6.85075e-38	2.68526e-36	ATP6AP2
ENSCAFG00000005911	125.473	-7.86391	0.61162	-12.8575	7.80522e-38	3.05278e-36	MYADML2
ENSCAFG00000006624	436.63	1.86868	0.145465	12.8462	9.03208e-38	3.52504e-36	ERCC6
ENSCAFG00000005707	609.164	2.11587	0.164848	12.8353	1.03995e-37	4.04999e-36	OSBPL8
ENSCAFG00000015718	2220.04	1.25664	0.0980188	12.8204	1.26014e-37	4.89702e-36	HIF1A
ENSCAFG00000004019	1314.21	1.23824	0.0965999	12.8182	1.29609e-37	5.02595e-36	ITSN2
ENSCAFG00000013060	1340.89	1.5161	0.118299	12.8158	1.33686e-37	5.17298e-36
ENSCAFG00000010068	27982.6	-7.6597	0.598322	-12.802	1.59851e-37	6.17229e-36	TNNI2
ENSCAFG00000000857	107.752	-5.9848	0.467896	-12.7909	1.84336e-37	7.10262e-36
ENSCAFG00000028791	617.785	-2.1176	0.165592	-12.7881	1.91107e-37	7.3479e-36	PEMT
ENSCAFG00000014236	463.303	-1.83029	0.143136	-12.7871	1.93567e-37	7.42675e-36	FDX1
ENSCAFG00000005501	17469.6	-1.04123	0.0816333	-12.755	2.92362e-37	1.11937e-35	RPS16
ENSCAFG00000019712	2218.3	-1.10912	0.0869628	-12.7539	2.96498e-37	1.13281e-35	UBAC1
ENSCAFG00000014553	12499	-1.56959	0.12326	-12.734	3.82502e-37	1.45833e-35	TPI1
ENSCAFG00000000257	2270.22	1.13073	0.0888236	12.73	4.02783e-37	1.53243e-35	IL20RA
ENSCAFG00000029709	722.669	2.34874	0.184548	12.727	4.18513e-37	1.58895e-35
ENSCAFG00000029675	124.628	-6.19617	0.487064	-12.7215	4.4936e-37	1.7025e-35
ENSCAFG00000019529	3132.23	-2.36744	0.186175	-12.7162	4.8083e-37	1.81794e-35	NDUFS7
ENSCAFG00000029929	3460.82	3.36021	0.264406	12.7085	5.30327e-37	2.00091e-35
ENSCAFG00000007113	1693.52	1.26132	0.0992536	12.708	5.33699e-37	2.00945e-35	PCM1
ENSCAFG00000001832	120.541	-7.80382	0.614273	-12.7042	5.60716e-37	2.10681e-35	YIPF7
ENSCAFG00000001364	1036.22	1.63016	0.128345	12.7014	5.80834e-37	2.17789e-35	SRPK1
ENSCAFG00000017286	276.553	-3.16751	0.249744	-12.683	7.34531e-37	2.74851e-35
ENSCAFG00000023061	2218.46	1.42858	0.112745	12.6709	8.57302e-37	3.2013e-35
ENSCAFG00000024322	96.4233	-6.15933	0.486403	-12.663	9.48074e-37	3.53299e-35	RPS27L
ENSCAFG00000008557	15266.8	0.845912	0.0668426	12.6553	1.04603e-36	3.89003e-35	APP
ENSCAFG00000019825	2211.87	1.28992	0.102155	12.6271	1.49678e-36	5.55494e-35	GNAI3
ENSCAFG00000012781	344.636	2.35327	0.186479	12.6195	1.64815e-36	6.10421e-35	XPR1
ENSCAFG00000017694	328.821	2.7154	0.215217	12.617	1.70105e-36	6.28178e-35	USP31
ENSCAFG00000020409	1119.13	1.42123	0.112644	12.6169	1.70302e-36	6.28178e-35	DYNC1LI2
ENSCAFG00000019349	670.58	-1.71791	0.136196	-12.6135	1.77867e-36	6.54753e-35	EMC6
ENSCAFG00000004105	417.792	-2.96645	0.23593	-12.5734	2.95591e-36	1.08591e-34	KBTBD12
ENSCAFG00000006546	696.715	-1.36956	0.109068	-12.5569	3.64135e-36	1.33501e-34	ARID5A
ENSCAFG00000017252	1141.59	1.24091	0.0990586	12.5271	5.30821e-36	1.9422e-34	ATRX
ENSCAFG00000013411	3154.81	-1.50839	0.120582	-12.5092	6.65033e-36	2.42837e-34	ECHS1
ENSCAFG00000009873	446.717	2.13533	0.171544	12.4477	1.43887e-35	5.2435e-34	MAN1A2
ENSCAFG00000002095	749.601	1.64535	0.132215	12.4445	1.49764e-35	5.44674e-34	ADGRF4
ENSCAFG00000002440	1103.16	-1.62073	0.130368	-12.4319	1.75309e-35	6.36302e-34
ENSCAFG00000017098	193.774	-2.96962	0.238928	-12.4289	1.82051e-35	6.59452e-34	RBPMS2
ENSCAFG00000015929	374.595	2.30721	0.185673	12.4262	1.88324e-35	6.80818e-34	N4BP2
ENSCAFG00000010710	2392.83	1.43003	0.115339	12.3985	2.66104e-35	9.60091e-34	KCTD3
ENSCAFG00000008058	931.879	1.3429	0.108363	12.3926	2.86603e-35	1.032e-33	MTMR9
ENSCAFG00000009066	107.424	-7.65826	0.61862	-12.3796	3.37074e-35	1.21133e-33	MYOD1
ENSCAFG00000009561	3124.29	1.41799	0.114572	12.3764	3.506e-35	1.25745e-33	DNMBP
ENSCAFG00000016250	106.285	-6.38013	0.515583	-12.3746	3.58696e-35	1.28395e-33
ENSCAFG00000002399	89.4399	-6.51254	0.527059	-12.3564	4.49985e-35	1.60755e-33
ENSCAFG00000017958	3444.06	-1.18075	0.0955831	-12.3531	4.68568e-35	1.67064e-33	COL5A3
ENSCAFG00000004706	187.896	-2.79371	0.226167	-12.3524	4.72628e-35	1.68182e-33	CDNF
ENSCAFG00000014439	4075.73	-0.936726	0.0758696	-12.3465	5.0862e-35	1.80635e-33	PHB2
ENSCAFG00000031249	1484.79	-1.28112	0.103844	-12.3369	5.72994e-35	2.03099e-33
ENSCAFG00000031641	246642	2.01997	0.163794	12.3324	6.06471e-35	2.14547e-33	KRT1
ENSCAFG00000001965	229.438	-3.09389	0.251323	-12.3104	7.9604e-35	2.81061e-33	DNAJB5
ENSCAFG00000007503	580.46	2.07155	0.168384	12.3025	8.77966e-35	3.09385e-33	SBNO1
ENSCAFG00000015082	806.51	-2.29932	0.186965	-12.2981	9.26779e-35	3.25953e-33
ENSCAFG00000004813	6798.6	-3.35393	0.273055	-12.283	1.1183e-34	3.92551e-33	LIPE
ENSCAFG00000018144	107.589	-7.289	0.594394	-12.2629	1.43254e-34	5.01886e-33
ENSCAFG00000005238	4693	1.51601	0.123681	12.2574	1.53297e-34	5.36037e-33	PPP1CB
ENSCAFG00000011239	388.275	2.79762	0.22833	12.2525	1.62888e-34	5.6848e-33	CCDC186
ENSCAFG00000015543	368.814	2.55442	0.208554	12.2483	1.71622e-34	5.97812e-33	TBL1XR1
ENSCAFG00000031469	748.552	1.8076	0.147615	12.2454	1.77727e-34	6.1789e-33	ZNF77
ENSCAFG00000011904	213.47	-3.42988	0.280218	-12.24	1.89933e-34	6.59065e-33
ENSCAFG00000015505	2827.85	1.55133	0.126771	12.2373	1.96558e-34	6.80751e-33	DAAM1
ENSCAFG00000014182	102.094	-7.59221	0.620741	-12.2309	2.12627e-34	7.35001e-33
ENSCAFG00000002758	761.771	1.65463	0.135327	12.2269	2.23276e-34	7.70344e-33	SLC44A1
ENSCAFG00000003162	777.91	1.34036	0.109704	12.218	2.49088e-34	8.5777e-33	PELI1
ENSCAFG00000004076	4619.79	1.43179	0.117192	12.2174	2.50951e-34	8.62548e-33	KIF5B
ENSCAFG00000012274	398.951	-1.8706	0.153289	-12.2031	2.99197e-34	1.02643e-32	CISD1
ENSCAFG00000018484	100.941	-7.57761	0.621222	-12.1979	3.18929e-34	1.09206e-32	ATP1B4
ENSCAFG00000007269	136.568	-3.26619	0.267932	-12.1904	3.49718e-34	1.19523e-32
ENSCAFG00000028591	266.077	-3.3729	0.276768	-12.1867	3.6577e-34	1.24774e-32	POPDC3
ENSCAFG00000008011	524.987	1.73132	0.142136	12.1807	3.93747e-34	1.34066e-32	FAM83C
ENSCAFG00000031731	124.143	4.83933	0.397355	12.1788	4.02956e-34	1.36945e-32
ENSCAFG00000018897	2080.47	-1.82278	0.149897	-12.1602	5.06379e-34	1.71771e-32	JUN
ENSCAFG00000011187	2496.26	1.00986	0.0831111	12.1507	5.6869e-34	1.92548e-32	PRKX
ENSCAFG00000029573	2443.12	-4.0176	0.331065	-12.1354	6.85952e-34	2.31818e-32	COQ10A
ENSCAFG00000019415	1155.46	-1.21514	0.100228	-12.1238	7.90063e-34	2.66507e-32	NAA10
ENSCAFG00000018856	1913.47	1.12484	0.0928304	12.1172	8.56448e-34	2.88364e-32	GSPT1
ENSCAFG00000007272	3607.45	1.28272	0.105919	12.1104	9.30412e-34	3.12687e-32	IL36RN
ENSCAFG00000006794	1891.82	-1.31832	0.108973	-12.0977	1.08608e-33	3.64329e-32	GTF3A
ENSCAFG00000009055	947.524	1.746	0.144433	12.0886	1.21269e-33	4.06049e-32	JMY
ENSCAFG00000001928	585.343	-1.6652	0.137854	-12.0794	1.35697e-33	4.53523e-32	MRPS18A
ENSCAFG00000028955	3261.16	-1.18857	0.0984323	-12.075	1.4322e-33	4.77786e-32
ENSCAFG00000001346	14061.6	1.05237	0.0871552	12.0747	1.43731e-33	4.78611e-32
ENSCAFG00000004972	1103.09	1.52144	0.126026	12.0725	1.47557e-33	4.90453e-32	OXSR1
ENSCAFG00000008699	364.437	1.94168	0.160941	12.0646	1.62529e-33	5.39229e-32	CNOT6L
ENSCAFG00000009317	15947.8	1.78398	0.147949	12.058	1.75926e-33	5.8261e-32	TMEM45A
ENSCAFG00000016905	1774.41	-1.70727	0.141635	-12.054	1.84744e-33	6.10697e-32	TLN2
ENSCAFG00000008834	705.491	1.91881	0.159199	12.0529	1.87199e-33	6.1769e-32	ZFYVE16
ENSCAFG00000024988	1097.83	-2.97601	0.247171	-12.0403	2.18173e-33	7.18586e-32	FRZB
ENSCAFG00000029234	7960.11	1.39123	0.115569	12.0382	2.23915e-33	7.3616e-32
ENSCAFG00000031428	1207.08	-1.22419	0.101724	-12.0344	2.34351e-33	7.69079e-32	CIB2
ENSCAFG00000014670	1018.31	-1.22519	0.101833	-12.0314	2.4311e-33	7.96383e-32	NID2
ENSCAFG00000018877	272.77	-2.86063	0.237834	-12.0279	2.53649e-33	8.29411e-32	NPR3
ENSCAFG00000007525	2311.43	1.1369	0.0947326	12.0011	3.5049e-33	1.14401e-31	SMARCA5
ENSCAFG00000030694	1946.51	-4.9011	0.408861	-11.9872	4.1472e-33	1.35123e-31	TMEM38A
ENSCAFG00000019555	1581.79	-1.83324	0.153217	-11.965	5.42224e-33	1.76349e-31	DNASE1L1
ENSCAFG00000005743	1642.74	-1.29668	0.108484	-11.9527	6.28293e-33	2.03976e-31	INPPL1
ENSCAFG00000019059	2499.92	-1.22708	0.102736	-11.944	6.97633e-33	2.26083e-31	UBXN6
ENSCAFG00000009942	80.3737	-5.90563	0.49515	-11.927	8.56389e-33	2.77037e-31	RBM24
ENSCAFG00000011035	219.769	3.0049	0.252065	11.9211	9.18417e-33	2.96574e-31
ENSCAFG00000013717	2550.2	1.25256	0.105186	11.908	1.07472e-32	3.46431e-31	TPR
ENSCAFG00000024193	331.077	-3.52059	0.295958	-11.8956	1.24759e-32	4.0144e-31	PROB1
ENSCAFG00000007016	1239.04	-1.06833	0.0898249	-11.8934	1.28033e-32	4.11246e-31
ENSCAFG00000009427	5609	2.19873	0.184971	11.8869	1.38515e-32	4.44131e-31	PTPN13
ENSCAFG00000007666	17247.4	0.880299	0.0740783	11.8834	1.44429e-32	4.62274e-31	EIF4G2
ENSCAFG00000007089	2897.97	-7.55254	0.636518	-11.8654	1.79064e-32	5.72124e-31	MYLK2
ENSCAFG00000013067	1117.17	1.2259	0.103335	11.8634	1.83428e-32	5.85037e-31	PAK2
ENSCAFG00000002727	863.785	1.81198	0.152757	11.8619	1.86734e-32	5.94533e-31	ABCA1
ENSCAFG00000016395	1314.01	-1.12728	0.0951465	-11.8479	2.20723e-32	7.01521e-31	SMIM20
ENSCAFG00000001318	10978.2	-0.88554	0.0747895	-11.8404	2.41204e-32	7.65275e-31	RPL10A
ENSCAFG00000006555	774.219	1.43234	0.1211	11.8278	2.80359e-32	8.87949e-31	PRKDC
ENSCAFG00000025112	1017.94	-1.51561	0.128364	-11.8072	3.58324e-32	1.1329e-30
ENSCAFG00000011032	249.139	-2.41176	0.204458	-11.7959	4.09975e-32	1.29395e-30
ENSCAFG00000016095	2006.9	1.4812	0.125671	11.7863	4.59025e-32	1.44625e-30
ENSCAFG00000017783	1429.25	1.13682	0.0965244	11.7776	5.09368e-32	1.60208e-30	PAPOLA
ENSCAFG00000017795	79.5545	-6.53026	0.555006	-11.7661	5.83548e-32	1.83222e-30
ENSCAFG00000000123	915.894	1.21552	0.103488	11.7454	7.45387e-32	2.33632e-30	ATP8B1
ENSCAFG00000017819	1112.97	1.76367	0.150227	11.74	7.9468e-32	2.48653e-30	TMEM159
ENSCAFG00000017013	887.242	-2.5068	0.213636	-11.734	8.53448e-32	2.66581e-30	SGCA
ENSCAFG00000009494	883.597	1.58392	0.13505	11.7284	9.11372e-32	2.84185e-30	DENND2C
ENSCAFG00000006948	267.279	2.22642	0.189931	11.7222	9.80634e-32	3.05258e-30	ALOX5
ENSCAFG00000017314	436.821	1.95099	0.166585	11.7116	1.11126e-31	3.45327e-30	MBTD1
ENSCAFG00000013324	398.08	2.04272	0.17444	11.7102	1.13055e-31	3.50722e-30	LRP6
ENSCAFG00000015966	2442.29	1.42953	0.122159	11.7022	1.24216e-31	3.84688e-30	WAPL
ENSCAFG00000000772	794.301	1.52712	0.130547	11.6979	1.30702e-31	4.03664e-30	QKI
ENSCAFG00000005228	3388.34	0.953307	0.0814945	11.6978	1.30788e-31	4.03664e-30	ESYT2
ENSCAFG00000018816	1518.34	1.08351	0.0926536	11.6943	1.36375e-31	4.20192e-30	RAI14
ENSCAFG00000001854	245.307	-2.75165	0.235451	-11.6867	1.49021e-31	4.58377e-30
ENSCAFG00000018906	181.949	2.77207	0.237278	11.6828	1.5611e-31	4.79373e-30	MYSM1
ENSCAFG00000008357	771.137	-1.26539	0.10833	-11.6809	1.59569e-31	4.89166e-30
ENSCAFG00000007870	413.575	-1.69847	0.145508	-11.6726	1.75874e-31	5.3824e-30	DCLK2
ENSCAFG00000013935	4514.99	1.04466	0.0895086	11.671	1.792e-31	5.47494e-30	FAM20B
ENSCAFG00000015950	2179.68	1.16887	0.100176	11.6681	1.85434e-31	5.6559e-30	PDS5A
ENSCAFG00000008243	256.434	2.05768	0.176594	11.652	2.24133e-31	6.82476e-30
ENSCAFG00000002118	2751.63	1.22711	0.105383	11.6442	2.45487e-31	7.46247e-30	PON3
ENSCAFG00000012850	3553.16	-0.906477	0.0778842	-11.6388	2.6173e-31	7.94294e-30	NDUFS2
ENSCAFG00000025567	410.889	-1.72664	0.148398	-11.6352	2.73057e-31	8.27284e-30	A2M
ENSCAFG00000017713	844.926	1.42908	0.12327	11.5931	4.46533e-31	1.35061e-29	ARIH1
ENSCAFG00000004260	2966.42	-1.24971	0.107826	-11.5901	4.6272e-31	1.39724e-29
ENSCAFG00000000930	614.45	2.46713	0.21288	11.5893	4.66967e-31	1.40773e-29	AFF4
ENSCAFG00000007528	919.237	1.62834	0.140639	11.5781	5.31814e-31	1.60056e-29	ITCH
ENSCAFG00000009698	2265.81	-1.10102	0.0951374	-11.573	5.6483e-31	1.69711e-29
ENSCAFG00000018610	1415.15	-1.3539	0.11704	-11.5678	5.99801e-31	1.7992e-29	TRIP10
ENSCAFG00000003836	139.119	-5.8851	0.509179	-11.558	6.72367e-31	2.01355e-29	KCNA7
ENSCAFG00000006403	637.921	-1.679	0.145323	-11.5536	7.08176e-31	2.11729e-29
ENSCAFG00000002902	4279.12	1.62327	0.140526	11.5513	7.26839e-31	2.16952e-29	KLK5
ENSCAFG00000009411	544.226	-4.69202	0.406384	-11.5458	7.75409e-31	2.31069e-29	HNF4A
ENSCAFG00000014360	417.092	2.06396	0.178773	11.5452	7.8104e-31	2.32366e-29	SPTSSB
ENSCAFG00000011336	716.46	-2.02692	0.175576	-11.5444	7.88076e-31	2.34075e-29	2001-03-01
ENSCAFG00000017049	327.356	2.0404	0.176792	11.5413	8.16795e-31	2.42209e-29	PANK3
ENSCAFG00000010275	76.1607	-6.67436	0.579005	-11.5273	9.61233e-31	2.84575e-29
ENSCAFG00000017122	1145.02	-1.4953	0.129815	-11.5188	1.06139e-30	3.13715e-29
ENSCAFG00000016728	80.6242	-7.27654	0.63189	-11.5155	1.10195e-30	3.25174e-29
ENSCAFG00000014224	205.598	3.66422	0.318342	11.5103	1.17069e-30	3.44899e-29	IKZF2
ENSCAFG00000015073	4990.79	1.02183	0.0888264	11.5036	1.26463e-30	3.7197e-29	ATL3
ENSCAFG00000010768	708.671	1.54739	0.134516	11.5034	1.26867e-30	3.72554e-29	IPO8
ENSCAFG00000012547	1186.4	1.44647	0.126011	11.479	1.68256e-30	4.93298e-29	PLEKHA1
ENSCAFG00000002270	743.707	-1.73154	0.150886	-11.4758	1.74552e-30	5.10932e-29	NINJ1
ENSCAFG00000009576	741.688	1.36277	0.118888	11.4627	2.03164e-30	5.93722e-29	ERLIN1
ENSCAFG00000019490	890.482	-1.3538	0.118183	-11.4551	2.21727e-30	6.4693e-29	HAGH
ENSCAFG00000032593	75.7273	-6.23293	0.544326	-11.4507	2.33188e-30	6.79278e-29	INHBE
ENSCAFG00000004193	1436.92	-1.23511	0.107873	-11.4497	2.35948e-30	6.86214e-29	AP2S1
ENSCAFG00000006280	178.158	-2.95969	0.258639	-11.4433	2.53939e-30	7.37357e-29
ENSCAFG00000014572	618.774	-1.32448	0.115865	-11.4312	2.91901e-30	8.46232e-29	FKBP2
ENSCAFG00000017977	2161.61	-2.12744	0.186242	-11.423	3.21078e-30	9.29333e-29
ENSCAFG00000016333	1931.65	-1.79533	0.157172	-11.4227	3.22112e-30	9.29495e-29
ENSCAFG00000008984	318.928	-2.58676	0.226458	-11.4227	3.22158e-30	9.29495e-29
ENSCAFG00000008344	950.77	1.31771	0.115362	11.4224	3.2324e-30	9.31137e-29	CDKL2
ENSCAFG00000029228	425.594	1.82706	0.160042	11.4162	3.47278e-30	9.98795e-29	ZNF770
ENSCAFG00000001705	12212.4	-8.06065	0.706278	-11.4129	3.60675e-30	1.03568e-28	MB
ENSCAFG00000016208	691.72	-1.27634	0.111876	-11.4086	3.78825e-30	1.08609e-28	TBC1D1
ENSCAFG00000011067	286.219	-1.89314	0.165969	-11.4066	3.876e-30	1.10949e-28	DHRSX
ENSCAFG00000003737	2534.8	1.2281	0.107672	11.4059	3.90743e-30	1.11673e-28	PARD3
ENSCAFG00000003953	738.87	1.47062	0.128952	11.4044	3.97405e-30	1.13398e-28
ENSCAFG00000005721	74.0235	-6.88443	0.604075	-11.3967	4.34501e-30	1.23788e-28
ENSCAFG00000005793	76.2366	-5.79769	0.508942	-11.3916	4.60229e-30	1.30913e-28	ART5
ENSCAFG00000005595	1024.31	-1.5068	0.132283	-11.3907	4.65003e-30	1.32064e-28	FARP1
ENSCAFG00000017260	654.757	2.10844	0.185117	11.3898	4.70238e-30	1.33342e-28	ATP10B
ENSCAFG00000016589	3732.35	-0.876772	0.0770432	-11.3803	5.24392e-30	1.48466e-28	SRSF5
ENSCAFG00000009247	2174.22	1.1885	0.104513	11.3718	5.77949e-30	1.63374e-28	WDFY3
ENSCAFG00000007134	15078.8	-7.2765	0.640165	-11.3666	6.13339e-30	1.73109e-28	MYBPC1
ENSCAFG00000002147	515.944	1.54005	0.135594	11.3578	6.78441e-30	1.91185e-28	IL1R1
ENSCAFG00000010650	168.251	-3.67685	0.323895	-11.352	7.24906e-30	2.03963e-28
ENSCAFG00000009314	339.239	-1.82571	0.160843	-11.3509	7.34289e-30	2.06283e-28	NQO2
ENSCAFG00000013308	2044.88	0.977331	0.086141	11.3457	7.78957e-30	2.18493e-28	HNRNPR
ENSCAFG00000009166	388.034	2.00904	0.177146	11.3412	8.20249e-30	2.2972e-28	CDS1
ENSCAFG00000013095	382.945	2.13439	0.188217	11.34	8.31254e-30	2.32444e-28	UHMK1
ENSCAFG00000001586	98.3213	-4.91837	0.433842	-11.3368	8.62562e-30	2.40827e-28	TREM2
ENSCAFG00000009298	1639.2	1.5838	0.139748	11.3332	8.98468e-30	2.50467e-28	HIPK1
ENSCAFG00000006577	2528.65	1.24993	0.110301	11.3319	9.11861e-30	2.53811e-28
ENSCAFG00000017038	80.9993	-7.225	0.637779	-11.3284	9.49443e-30	2.63867e-28
ENSCAFG00000009335	946.101	1.70986	0.151092	11.3167	1.08461e-29	3.0097e-28	ARID2
ENSCAFG00000005862	312.109	-1.92107	0.169995	-11.3008	1.30067e-29	3.60374e-28	PLCL2
ENSCAFG00000007651	401.75	-2.17644	0.192628	-11.2987	1.33212e-29	3.68525e-28	DTX4
ENSCAFG00000010678	72.1755	-5.86466	0.519145	-11.2968	1.36147e-29	3.76072e-28
ENSCAFG00000019435	1136.8	-1.0177	0.0901893	-11.2841	1.5727e-29	4.33759e-28	CSNK1G2
ENSCAFG00000024588	1363.53	1.4964	0.133014	11.25	2.31636e-29	6.37894e-28
ENSCAFG00000016185	742.479	1.39464	0.124055	11.2421	2.53293e-29	6.96479e-28	ENAH
ENSCAFG00000024645	1167.67	-1.17913	0.104916	-11.2388	2.63032e-29	7.22165e-28	BNIP3
ENSCAFG00000019790	723.005	-3.58549	0.319318	-11.2286	2.95124e-29	8.09051e-28	KCNC4
ENSCAFG00000007878	1786.95	-2.18383	0.194623	-11.2208	3.22338e-29	8.82322e-28
ENSCAFG00000007410	1559.38	-2.13311	0.190111	-11.2203	3.24087e-29	8.85773e-28	SNTA1
ENSCAFG00000014029	506.832	1.66692	0.148878	11.1965	4.24073e-29	1.1573e-27	IL1RAP
ENSCAFG00000007579	876.791	1.90756	0.170413	11.1937	4.37746e-29	1.19282e-27	PIK3CB
ENSCAFG00000002860	1498.66	1.177	0.105218	11.1863	4.76013e-29	1.29515e-27	PPP4R3B
ENSCAFG00000016007	413946	2.12554	0.190069	11.183	4.93785e-29	1.3415e-27	KRT10
ENSCAFG00000014723	2801.45	-1.63125	0.145911	-11.1797	5.1262e-29	1.39059e-27
ENSCAFG00000007519	1196.63	1.33929	0.119903	11.1698	5.73077e-29	1.55227e-27	PPIP5K2
ENSCAFG00000018250	7468.78	1.10415	0.0988716	11.1675	5.87854e-29	1.58992e-27	PLS3
ENSCAFG00000003711	4605.4	-1.07409	0.096305	-11.153	6.92528e-29	1.87024e-27	SNRNP70
ENSCAFG00000007826	119.695	-4.33413	0.389544	-11.1262	9.35692e-29	2.52317e-27	HCAR1
ENSCAFG00000007325	211.589	2.56401	0.230468	11.1252	9.45458e-29	2.54572e-27	PRRG4
ENSCAFG00000009662	531.565	2.18613	0.19686	11.105	1.18615e-28	3.18907e-27	MGA
ENSCAFG00000015045	981.842	-1.06439	0.0958626	-11.1033	1.2085e-28	3.24435e-27	PINK1
ENSCAFG00000006153	2409.98	1.35766	0.122291	11.1019	1.22801e-28	3.29187e-27	BTG1
ENSCAFG00000005301	171.936	2.86907	0.258589	11.0951	1.32517e-28	3.54708e-27	PSD3
ENSCAFG00000025410	12940.9	-2.46473	0.22232	-11.0864	1.45998e-28	3.90217e-27
ENSCAFG00000004904	228.161	-2.79136	0.251822	-11.0846	1.48932e-28	3.97474e-27	CAND2
ENSCAFG00000019176	2386.19	1.38079	0.124616	11.0804	1.5622e-28	4.16311e-27	ZNF185
ENSCAFG00000001617	1720.36	1.41935	0.128104	11.0797	1.57421e-28	4.18897e-27	VPS13A
ENSCAFG00000016233	70.0945	-6.03391	0.544779	-11.0759	1.64249e-28	4.36426e-27	AGMAT
ENSCAFG00000023070	372.698	-3.20369	0.289339	-11.0725	1.70652e-28	4.52776e-27	ACYP2
ENSCAFG00000014077	72.3708	-3.86501	0.349223	-11.0675	1.80452e-28	4.7808e-27
ENSCAFG00000013905	19137.5	-0.733509	0.0664343	-11.0411	2.41981e-28	6.40155e-27
ENSCAFG00000001772	71.7386	-7.08134	0.641395	-11.0405	2.43588e-28	6.43471e-27
ENSCAFG00000017484	1191.18	1.8939	0.171566	11.0389	2.47926e-28	6.53976e-27	CYFIP2
ENSCAFG00000009117	1755.37	1.36826	0.123956	11.0383	2.49711e-28	6.57729e-27
ENSCAFG00000025327	150.793	-2.46655	0.223471	-11.0374	2.52156e-28	6.63208e-27	SOX17
ENSCAFG00000006763	491.153	2.05124	0.185865	11.0362	2.55696e-28	6.71545e-27
ENSCAFG00000001475	67.7692	-6.73716	0.610714	-11.0316	2.68964e-28	7.0537e-27
ENSCAFG00000007681	368.266	2.25134	0.20417	11.0268	2.83817e-28	7.43247e-27	MFAP3L
ENSCAFG00000010446	834.592	-1.39363	0.126408	-11.0248	2.90145e-28	7.58725e-27	ACADS
ENSCAFG00000012737	2661.5	1.2912	0.117173	11.0197	3.07196e-28	8.02156e-27	SNX27
ENSCAFG00000008288	5989.88	-3.05935	0.277705	-11.0166	3.18004e-28	8.29186e-27	GPD1
ENSCAFG00000000480	2364.46	1.10087	0.0999337	11.016	3.20062e-28	8.33354e-27	NIPAL2
ENSCAFG00000005061	3226.85	1.09117	0.0990676	11.0144	3.25561e-28	8.46458e-27	LMO7
ENSCAFG00000031990	838.315	1.41938	0.128869	11.0141	3.26718e-28	8.48252e-27	CBLL1
ENSCAFG00000016550	70.1741	-7.062	0.641199	-11.0137	3.2808e-28	8.50571e-27	ASB12
ENSCAFG00000007661	1137.72	1.20654	0.109576	11.0111	3.38003e-28	8.75046e-27	PXYLP1
ENSCAFG00000015146	108.169	-5.2885	0.480683	-11.002	3.73563e-28	9.6573e-27	SYN1
ENSCAFG00000007816	101.677	-6.52494	0.593771	-10.989	4.31755e-28	1.11458e-26
ENSCAFG00000011037	9898.56	0.892451	0.0812483	10.9842	4.55016e-28	1.17296e-26	NCL
ENSCAFG00000000457	926.293	1.35548	0.123495	10.976	4.98779e-28	1.28395e-26	TMEM19
ENSCAFG00000018296	69.4977	-7.04658	0.642338	-10.9702	5.31559e-28	1.36639e-26
ENSCAFG00000019737	82.7095	-4.73346	0.43166	-10.9657	5.58582e-28	1.43383e-26	KCNT1
ENSCAFG00000005346	571.141	-1.49763	0.136787	-10.9487	6.74259e-28	1.72765e-26
ENSCAFG00000008287	112.664	-2.71646	0.24811	-10.9486	6.74952e-28	1.72765e-26
ENSCAFG00000009939	1894.38	1.17229	0.1071	10.9458	6.96162e-28	1.77943e-26	SUDS3
ENSCAFG00000010288	89.0812	-5.59365	0.511554	-10.9346	7.87316e-28	2.00959e-26	MYBPH
ENSCAFG00000011855	71.4205	-7.04268	0.644368	-10.9296	8.32235e-28	2.12126e-26
ENSCAFG00000008681	1284.48	-1.14607	0.104923	-10.9229	8.9579e-28	2.28006e-26	ETFDH
ENSCAFG00000006359	861.989	-1.88122	0.17243	-10.9101	1.03181e-27	2.6226e-26	DCUN1D2
ENSCAFG00000000333	1385.2	1.27433	0.116833	10.9074	1.06302e-27	2.69815e-26	MON2
ENSCAFG00000009547	7937	-2.608	0.239351	-10.8961	1.20277e-27	3.04859e-26	PNPLA2
ENSCAFG00000015878	174.763	-3.34228	0.306755	-10.8956	1.20971e-27	3.0619e-26	UCHL1
ENSCAFG00000011874	61.1279	-5.3068	0.487226	-10.8919	1.26032e-27	3.18557e-26	DOK5
ENSCAFG00000005830	3785.69	-1.22943	0.11288	-10.8914	1.26619e-27	3.19595e-26	ASPSCR1
ENSCAFG00000010829	102.362	-7.1794	0.660112	-10.876	1.49958e-27	3.77978e-26
ENSCAFG00000003068	59.8543	-5.64791	0.519537	-10.871	1.58393e-27	3.98683e-26	NT5C1A
ENSCAFG00000000043	434.783	1.51068	0.13908	10.862	1.74942e-27	4.3973e-26	TMX3
ENSCAFG00000001177	537.335	-1.38824	0.127906	-10.8535	1.9187e-27	4.81612e-26	C1orf35
ENSCAFG00000030734	66.8036	-6.99039	0.644226	-10.8508	1.97609e-27	4.95332e-26
ENSCAFG00000012217	357.008	1.8727	0.172705	10.8433	2.14492e-27	5.36909e-26	TRAK2
ENSCAFG00000015900	141.426	-4.88226	0.450353	-10.841	2.20149e-27	5.50311e-26	SPATA21
ENSCAFG00000013336	368.953	-1.94896	0.179838	-10.8373	2.29009e-27	5.71673e-26	RXRG
ENSCAFG00000030748	3007.88	1.90589	0.175914	10.8342	2.37007e-27	5.90826e-26	BTBD3
ENSCAFG00000013302	1317.86	1.19991	0.110768	10.8327	2.40987e-27	5.99922e-26	BAZ1A
ENSCAFG00000003503	2038.77	0.956215	0.0883726	10.8203	2.7597e-27	6.86069e-26	ARHGEF5
ENSCAFG00000012823	774.164	1.24891	0.115512	10.812	3.02056e-27	7.49893e-26	STRN3
ENSCAFG00000017296	1440.86	1.19555	0.11059	10.8107	3.06475e-27	7.59824e-26	RNF145
ENSCAFG00000001396	141.81	-2.63546	0.243792	-10.8103	3.07749e-27	7.6194e-26
ENSCAFG00000018036	6393.71	0.988045	0.091425	10.8072	3.18362e-27	7.87143e-26	HSP90AA1
ENSCAFG00000020154	1074.15	1.85559	0.171788	10.8016	3.38278e-27	8.35248e-26	EVI5
ENSCAFG00000019411	4777.79	-1.00609	0.0932046	-10.7944	3.65847e-27	9.02091e-26	OAZ1
ENSCAFG00000010174	1363.07	1.15821	0.107375	10.7866	3.98334e-27	9.80863e-26	BBOX1
ENSCAFG00000000224	466.694	1.58542	0.147061	10.7807	4.24554e-27	1.04401e-25	YTHDC2
ENSCAFG00000011615	2876.64	0.874948	0.0811792	10.778	4.37378e-27	1.07409e-25	GOLGB1
ENSCAFG00000018632	21365	0.714987	0.0663419	10.7773	4.4061e-27	1.08057e-25
ENSCAFG00000007054	2256.01	-1.17841	0.10937	-10.7746	4.53907e-27	1.11167e-25	USF2
ENSCAFG00000001935	1444.26	1.26042	0.116985	10.7741	4.55979e-27	1.11524e-25	AKAP9
ENSCAFG00000024916	768.116	-1.2448	0.115597	-10.7684	4.8513e-27	1.18494e-25	ABCA8
ENSCAFG00000014207	508.635	1.964	0.182398	10.7676	4.89435e-27	1.19385e-25
ENSCAFG00000017313	1351.05	-0.965901	0.0897549	-10.7615	5.22889e-27	1.27374e-25	SPNS1
ENSCAFG00000013275	2457.61	1.37402	0.127708	10.7591	5.37093e-27	1.30659e-25	DLG1
ENSCAFG00000012338	739.636	-1.92716	0.179235	-10.7522	5.78915e-27	1.40645e-25	NENF
ENSCAFG00000017563	4512.34	1.17383	0.109251	10.7443	6.301e-27	1.52875e-25
ENSCAFG00000014834	1509.67	-1.53479	0.142904	-10.74	6.60401e-27	1.60013e-25	NDUFB11
ENSCAFG00000000983	1843.35	-1.36002	0.126724	-10.7322	7.18581e-27	1.73878e-25	SMDT1
ENSCAFG00000031443	913.853	2.34543	0.218613	10.7287	7.46645e-27	1.80428e-25	EREG
ENSCAFG00000008947	2159.55	1.07406	0.100135	10.7261	7.67364e-27	1.85188e-25	RALGAPB
ENSCAFG00000018879	622.397	1.36135	0.127076	10.7128	8.86186e-27	2.13579e-25
ENSCAFG00000011308	2059.58	1.26011	0.117655	10.7102	9.11579e-27	2.19408e-25	MFN1
ENSCAFG00000017841	1364.58	1.27344	0.118992	10.7018	9.97733e-27	2.39826e-25	G3BP1
ENSCAFG00000000507	1243.28	1.03312	0.0965743	10.6977	1.04371e-26	2.50546e-25	VPS13B
ENSCAFG00000017610	438.574	-1.61613	0.151202	-10.6886	1.15112e-26	2.75965e-25	C19orf52
ENSCAFG00000000108	3184.05	-1.04016	0.0973164	-10.6885	1.15277e-26	2.75997e-25	ESYT1
ENSCAFG00000011934	5250.46	1.22867	0.114975	10.6864	1.17856e-26	2.81798e-25	ARHGEF12
ENSCAFG00000008185	1443.92	1.17786	0.110236	10.6848	1.19854e-26	2.862e-25	ARFIP1
ENSCAFG00000005133	10999.2	-1.05175	0.0984358	-10.6846	1.20118e-26	2.86452e-25	LTBP4
ENSCAFG00000004955	1507.24	0.988206	0.0925036	10.6829	1.22406e-26	2.91526e-25	KMT2C
ENSCAFG00000016815	831.487	1.23868	0.11598	10.6801	1.2612e-26	2.99978e-25	PSEN1
ENSCAFG00000030109	61.4834	-6.90015	0.646765	-10.6687	1.42603e-26	3.38738e-25	TMEM233
ENSCAFG00000000060	2058.19	-1.84233	0.17278	-10.6629	1.51822e-26	3.60166e-25	ITGA7
ENSCAFG00000016282	57.3887	-4.97882	0.467098	-10.659	1.58236e-26	3.74892e-25
ENSCAFG00000000245	1162.68	1.42913	0.13408	10.6588	1.58689e-26	3.75474e-25	BCLAF1
ENSCAFG00000020018	289.568	-5.21553	0.489344	-10.6582	1.59641e-26	3.77234e-25	LRRC39
ENSCAFG00000015960	2185.63	-1.48344	0.139187	-10.6579	1.60183e-26	3.78024e-25	RNASEK
ENSCAFG00000003227	643.065	-1.77219	0.16639	-10.6508	1.72805e-26	4.07281e-25	EEPD1
ENSCAFG00000001094	299.874	1.97932	0.1859	10.6473	1.7959e-26	4.22723e-25	SMAD5
ENSCAFG00000002528	1115.66	1.51533	0.142538	10.6311	2.136e-26	5.02125e-25	TGFBR1
ENSCAFG00000007551	1418.8	1.3351	0.125748	10.6173	2.477e-26	5.81535e-25	ESYT3
ENSCAFG00000032152	2839.44	-1.32263	0.124635	-10.6121	2.61833e-26	6.13922e-25
ENSCAFG00000032099	452.436	-1.56387	0.147392	-10.6103	2.66972e-26	6.25091e-25
ENSCAFG00000010785	204.786	-2.36605	0.222998	-10.6102	2.67286e-26	6.25091e-25	RBM20
ENSCAFG00000005861	1409.8	-1.25946	0.11879	-10.6025	2.90249e-26	6.77919e-25	NDUFA2
ENSCAFG00000004855	388.15	1.89719	0.178978	10.6001	2.97637e-26	6.94282e-25	EPB41L5
ENSCAFG00000008157	673.421	-1.26209	0.119087	-10.598	3.04518e-26	7.09422e-25	TMEM70
ENSCAFG00000018497	1908.04	-2.23329	0.210769	-10.5959	3.11259e-26	7.24196e-25
ENSCAFG00000017327	357.819	1.93592	0.182734	10.5942	3.17062e-26	7.36752e-25	BRWD3
ENSCAFG00000031803	1400.47	2.08854	0.197151	10.5936	3.19028e-26	7.40374e-25	NIPAL1
ENSCAFG00000018587	2710.77	1.18055	0.11148	10.5899	3.32119e-26	7.69244e-25	STAG2
ENSCAFG00000007467	3682.55	1.94339	0.183516	10.5898	3.32316e-26	7.69244e-25	IDE
ENSCAFG00000009512	467.168	-1.41361	0.133545	-10.5852	3.48925e-26	8.06661e-25	PIDD1
ENSCAFG00000016710	1000.45	-1.56783	0.148136	-10.5837	3.5459e-26	8.18716e-25	TMEM175
ENSCAFG00000000196	75.1855	-4.54625	0.429724	-10.5795	3.71041e-26	8.5561e-25	EYA4
ENSCAFG00000001833	98.0816	-4.59082	0.434914	-10.5557	4.7806e-26	1.10099e-24	ABCB4
ENSCAFG00000001520	1242.46	-1.30136	0.123353	-10.5498	5.08868e-26	1.17046e-24	NFIB
ENSCAFG00000007346	368.409	2.09053	0.19829	10.5428	5.48609e-26	1.26027e-24	VCPIP1
ENSCAFG00000006069	8508.01	-1.92361	0.182526	-10.5389	5.71853e-26	1.31201e-24	COL4A2
ENSCAFG00000023837	3124.28	1.09965	0.104369	10.5361	5.8875e-26	1.34907e-24	PTGFRN
ENSCAFG00000028524	589.616	1.35958	0.129084	10.5326	6.11356e-26	1.3991e-24	IFNLR1
ENSCAFG00000029037	1604.3	1.34242	0.127501	10.5288	6.36713e-26	1.4553e-24	FBXO28
ENSCAFG00000031302	720.621	-1.86723	0.177511	-10.5189	7.06908e-26	1.61371e-24
ENSCAFG00000023084	3055.04	-0.806709	0.0767377	-10.5126	7.56203e-26	1.72407e-24	NABP2
ENSCAFG00000010309	57.8984	-6.82107	0.649556	-10.5011	8.53533e-26	1.94353e-24	MYOG
ENSCAFG00000000136	15799.1	-0.707828	0.0674575	-10.493	9.30742e-26	2.11668e-24
ENSCAFG00000020394	534.04	-1.40898	0.134321	-10.4896	9.6439e-26	2.19046e-24	FAM96B
ENSCAFG00000007083	495.738	1.43247	0.136603	10.4864	9.97869e-26	2.26367e-24	MTMR6
ENSCAFG00000010819	1041.7	1.12041	0.106871	10.4837	1.02675e-25	2.32626e-24	PPP6R3
ENSCAFG00000022735	58792.3	-1.17717	0.112299	-10.4824	1.0402e-25	2.35381e-24	ND4
ENSCAFG00000024445	121.97	-3.10081	0.296131	-10.4711	1.17288e-25	2.65074e-24
ENSCAFG00000006553	613.73	1.37035	0.130904	10.4684	1.20705e-25	2.72456e-24	TMF1
ENSCAFG00000005407	498.237	2.07483	0.198211	10.4678	1.21476e-25	2.73857e-24	HOOK3
ENSCAFG00000007213	761.153	-1.45041	0.138703	-10.4569	1.36186e-25	3.06638e-24	CHPT1
ENSCAFG00000003015	378.402	2.61663	0.250264	10.4555	1.38295e-25	3.11e-24	PTBP3
ENSCAFG00000015172	5822.13	0.96355	0.0921599	10.4552	1.38708e-25	3.11544e-24	CD9
ENSCAFG00000018362	1331.17	1.87109	0.178965	10.455	1.38937e-25	3.11621e-24	YES1
ENSCAFG00000015884	1898.54	0.912699	0.0872983	10.4549	1.39086e-25	3.11621e-24	SCCPDH
ENSCAFG00000012493	535.549	1.54231	0.147531	10.4542	1.40228e-25	3.13792e-24	PFKFB4
ENSCAFG00000016980	1355.49	-1.22908	0.117666	-10.4455	1.53599e-25	3.4329e-24	FAM189B
ENSCAFG00000003564	9825.01	-0.762792	0.0730388	-10.4436	1.56673e-25	3.49729e-24
ENSCAFG00000006950	2677.05	0.858048	0.082172	10.4421	1.59249e-25	3.55043e-24	SP1
ENSCAFG00000001900	2943.5	-1.50289	0.144028	-10.4347	1.72214e-25	3.83476e-24	FAM189A2
ENSCAFG00000017647	6166.76	1.15661	0.110875	10.4316	1.7778e-25	3.95387e-24	CLTC
ENSCAFG00000018286	5471.91	0.87221	0.0836136	10.4314	1.78158e-25	3.95743e-24
ENSCAFG00000008524	1103.33	-7.28633	0.698597	-10.4299	1.80984e-25	4.01527e-24	MYL2
ENSCAFG00000000621	3604.3	0.88276	0.0846545	10.4278	1.85134e-25	4.10135e-24
ENSCAFG00000016316	1205.7	-1.33734	0.128248	-10.4277	1.85315e-25	4.10135e-24	PKN1
ENSCAFG00000007179	400.66	2.04249	0.195937	10.4242	1.92176e-25	4.248e-24	ZDHHC20
ENSCAFG00000001065	86.7499	-3.65863	0.351005	-10.4233	1.94134e-25	4.28607e-24	PITX1
ENSCAFG00000019738	3571.64	-0.794994	0.0762762	-10.4226	1.956e-25	4.31318e-24	ATP5F1
ENSCAFG00000019351	2931.25	-1.30111	0.12488	-10.4188	2.03415e-25	4.48006e-24	TCEB2
ENSCAFG00000004224	3894.26	0.858066	0.0823931	10.4143	2.13384e-25	4.69052e-24	PLEKHB2
ENSCAFG00000030141	1591.43	1.83159	0.175874	10.4142	2.13487e-25	4.69052e-24	LONRF1
ENSCAFG00000016967	1249.67	-2.14998	0.206701	-10.4014	2.44323e-25	5.36153e-24	PDK2
ENSCAFG00000025364	1080.78	1.10916	0.106668	10.3983	2.52376e-25	5.53154e-24	INTS6
ENSCAFG00000016568	582.914	1.669	0.160585	10.3932	2.66184e-25	5.82715e-24	ADAM10
ENSCAFG00000016356	62.4444	-5.19031	0.49978	-10.3852	2.89561e-25	6.33128e-24
ENSCAFG00000028566	55.6603	-6.76597	0.651828	-10.38	3.05785e-25	6.67796e-24	NRSN1
ENSCAFG00000003930	1543.21	-1.38535	0.133495	-10.3775	3.13949e-25	6.84802e-24	NDUFB2
ENSCAFG00000003914	121.701	-3.1642	0.305071	-10.372	3.32371e-25	7.24114e-24	MAMSTR
ENSCAFG00000014359	63.3899	-6.537	0.630456	-10.3687	3.44246e-25	7.49086e-24
ENSCAFG00000028683	1082.96	-1.58625	0.152991	-10.3682	3.45956e-25	7.51906e-24	MRPS25
ENSCAFG00000017544	8882.04	1.65571	0.159748	10.3645	3.59556e-25	7.80529e-24	S100A14
ENSCAFG00000016880	3442.38	-2.0503	0.197919	-10.3593	3.79749e-25	8.2338e-24	ATP5G1
ENSCAFG00000008383	1138.28	-1.351	0.130445	-10.3568	3.89823e-25	8.44213e-24	PFN2
ENSCAFG00000030699	509.718	-1.52494	0.147297	-10.3528	4.06329e-25	8.7891e-24	ZNF593
ENSCAFG00000001152	457.173	1.66874	0.161335	10.3433	4.48837e-25	9.68866e-24	FAM13B
ENSCAFG00000010642	1975.94	-1.76342	0.17049	-10.3433	4.48984e-25	9.68866e-24	CSTB
ENSCAFG00000030152	1193.65	-2.09656	0.20271	-10.3426	4.52011e-25	9.74072e-24	NDUFS6
ENSCAFG00000002598	62.4687	-4.99722	0.483172	-10.3425	4.5247e-25	9.74072e-24	ALDOB
ENSCAFG00000016257	622.807	1.96621	0.190153	10.3401	4.63869e-25	9.97429e-24	MCC
ENSCAFG00000016699	548.202	-3.08307	0.298182	-10.3395	4.66739e-25	1.00241e-23	FGFRL1
ENSCAFG00000013667	2989.32	-1.63877	0.158602	-10.3326	5.01623e-25	1.07606e-23	ARHGEF10
ENSCAFG00000015091	666.669	-3.02014	0.292398	-10.3289	5.21653e-25	1.1177e-23	LGALS12
ENSCAFG00000029035	77.9218	-4.36228	0.422827	-10.3169	5.90768e-25	1.2643e-23
ENSCAFG00000005711	1123.47	-1.18112	0.114563	-10.3098	6.36462e-25	1.36048e-23	CEP131
ENSCAFG00000018898	447.885	2.15752	0.209404	10.3031	6.82082e-25	1.45628e-23	TAOK1
ENSCAFG00000023349	206.173	-2.47769	0.24054	-10.3005	7.00669e-25	1.49421e-23
ENSCAFG00000013260	141.567	-3.31997	0.322316	-10.3004	7.01988e-25	1.49527e-23	KLHL34
ENSCAFG00000030359	754.434	1.33699	0.129824	10.2985	7.15783e-25	1.52286e-23
ENSCAFG00000029915	419.285	1.40326	0.136335	10.2928	7.5966e-25	1.61432e-23	SENP7
ENSCAFG00000001208	64.601	-4.82004	0.468535	-10.2875	8.02568e-25	1.70351e-23
ENSCAFG00000032714	1137.46	-1.27395	0.12391	-10.2813	8.56007e-25	1.81482e-23	DNAJC19
ENSCAFG00000002755	547.737	-1.52565	0.14847	-10.2758	9.05556e-25	1.91762e-23	MALSU1
ENSCAFG00000007299	54.6875	-5.36158	0.521931	-10.2726	9.36584e-25	1.98102e-23	TRIM55
ENSCAFG00000013142	277.494	-4.87081	0.474368	-10.268	9.82083e-25	2.07484e-23	FSD2
ENSCAFG00000009746	2911.91	1.08617	0.105843	10.2621	1.04441e-24	2.20395e-23
ENSCAFG00000007470	2492.34	1.51319	0.147544	10.2558	1.11397e-24	2.34801e-23	IL20RB
ENSCAFG00000010691	2164.19	2.05914	0.200993	10.2448	1.24833e-24	2.62815e-23	CERS3
ENSCAFG00000007259	4204.2	1.19231	0.116392	10.2439	1.2599e-24	2.64943e-23	IPO7
ENSCAFG00000023443	1759.63	1.20203	0.117352	10.2429	1.27342e-24	2.67477e-23	UBB
ENSCAFG00000010019	929.344	-1.05866	0.103378	-10.2407	1.30291e-24	2.73287e-23	PCBP4
ENSCAFG00000010513	539.831	-2.84461	0.277777	-10.2406	1.30409e-24	2.73287e-23	SYNC
ENSCAFG00000002804	549.371	1.30315	0.127267	10.2395	1.3192e-24	2.76135e-23	PHIP
ENSCAFG00000014014	1602.16	-2.5861	0.252572	-10.2391	1.32487e-24	2.77002e-23	AIFM2
ENSCAFG00000000594	1046.98	1.23808	0.121127	10.2214	1.5906e-24	3.32178e-23	2003-03-01
ENSCAFG00000000953	8029.25	-0.939288	0.0919142	-10.2192	1.62694e-24	3.39375e-23	CYB5R3
ENSCAFG00000002300	634.869	-3.56057	0.348435	-10.2187	1.63439e-24	3.40539e-23	KLHL31
ENSCAFG00000012327	1186.87	1.00682	0.0985768	10.2136	1.72422e-24	3.58843e-23	WDR11
ENSCAFG00000024109	53.9276	-6.39989	0.626807	-10.2103	1.78293e-24	3.70637e-23
ENSCAFG00000011716	260.287	2.09881	0.205753	10.2006	1.97068e-24	4.09198e-23	UBASH3B
ENSCAFG00000032342	724.086	-1.27371	0.124952	-10.1936	2.11859e-24	4.39408e-23	PDGFD
ENSCAFG00000008647	5294.94	-1.32551	0.130045	-10.1928	2.13595e-24	4.42502e-23	TKT
ENSCAFG00000017834	1147.88	-0.978071	0.0960175	-10.1864	2.28111e-24	4.72037e-23	TYK2
ENSCAFG00000018859	2092	-1.27684	0.12538	-10.1838	2.34337e-24	4.84358e-23	PTPRS
ENSCAFG00000024733	1927.14	1.71377	0.168286	10.1836	2.34599e-24	4.84358e-23	CALML3
ENSCAFG00000001343	1934.51	1.61625	0.158814	10.177	2.51152e-24	5.17945e-23	FKBP5
ENSCAFG00000015235	1035.25	1.53637	0.151023	10.1731	2.61328e-24	5.38319e-23	SLC19A2
ENSCAFG00000001776	52.5411	-6.67382	0.656105	-10.1719	2.64765e-24	5.4478e-23
ENSCAFG00000018182	693.034	-2.60812	0.256508	-10.1678	2.76037e-24	5.6733e-23	MMP28
ENSCAFG00000016285	745.779	1.98045	0.1948	10.1666	2.79583e-24	5.73967e-23	MYZAP
ENSCAFG00000023721	1023.5	1.75916	0.173119	10.1616	2.94353e-24	6.03607e-23
ENSCAFG00000007271	726.507	2.69301	0.265062	10.1599	2.99337e-24	6.13135e-23	IL36B
ENSCAFG00000015612	475.889	-1.2822	0.126288	-10.1529	3.21598e-24	6.57989e-23	GHDC
ENSCAFG00000030589	390.278	-2.23045	0.219764	-10.1493	3.33839e-24	6.82266e-23	HYKK
ENSCAFG00000006503	510.633	-2.05739	0.202784	-10.1457	3.46168e-24	7.06665e-23	RBPMS
ENSCAFG00000006971	316.388	1.93965	0.191276	10.1405	3.65052e-24	7.44377e-23	EPHB1
ENSCAFG00000019921	5342.23	-1.37485	0.135593	-10.1395	3.68795e-24	7.51167e-23	COX4I1
ENSCAFG00000008479	50.3632	-6.08811	0.600455	-10.1392	3.70264e-24	7.53312e-23
ENSCAFG00000003121	52.6011	-6.11761	0.603576	-10.1356	3.83935e-24	7.80252e-23
ENSCAFG00000007315	1003.63	1.40547	0.138677	10.1348	3.87156e-24	7.85918e-23	QSER1
ENSCAFG00000002717	400.844	2.2172	0.218814	10.1328	3.95096e-24	8.0114e-23	DNAH11
ENSCAFG00000000803	5912.35	1.29919	0.128267	10.1288	4.11643e-24	8.3376e-23	HLA-DRA
ENSCAFG00000003024	1766.45	1.15243	0.11379	10.1276	4.16632e-24	8.42925e-23	SYNCRIP
ENSCAFG00000030823	519.603	-1.56424	0.1545	-10.1245	4.29985e-24	8.68973e-23	POMGNT2
ENSCAFG00000007790	779.451	-1.26268	0.124755	-10.1213	4.44384e-24	8.97072e-23	POU6F1
ENSCAFG00000015640	1538.88	1.24487	0.123086	10.1138	4.79704e-24	9.67296e-23	MAPK6
ENSCAFG00000007440	452.631	-3.62525	0.358609	-10.1092	5.0296e-24	1.01306e-22	WDR88
ENSCAFG00000003032	86.2828	-2.86271	0.283302	-10.1048	5.25887e-24	1.05807e-22	PSMB3
ENSCAFG00000013032	2193.69	-0.871686	0.0862681	-10.1044	5.28237e-24	1.06162e-22	STK25
ENSCAFG00000001879	1674.95	0.969064	0.0960262	10.0917	6.01456e-24	1.20744e-22	NUAK1
ENSCAFG00000018695	1592.65	1.33094	0.131966	10.0854	6.40911e-24	1.28522e-22	NIPBL
ENSCAFG00000031890	1310.96	-1.16364	0.115398	-10.0837	6.52129e-24	1.30627e-22	HPCAL1
ENSCAFG00000018448	50.7956	-6.6315	0.657705	-10.0828	6.58342e-24	1.31727e-22	IGHE
ENSCAFG00000013099	1397.7	-1.53292	0.152063	-10.0808	6.71638e-24	1.34239e-22	UCKL1
ENSCAFG00000003570	4204.56	1.09984	0.109134	10.0779	6.91811e-24	1.38119e-22	FBXW2
ENSCAFG00000012644	280.876	2.20882	0.219452	10.0652	7.87237e-24	1.56997e-22	NBEAL1
ENSCAFG00000010555	97.1315	-3.31907	0.329776	-10.0646	7.91895e-24	1.57753e-22
ENSCAFG00000009305	2595.81	0.749743	0.074503	10.0633	8.02877e-24	1.59766e-22	ESRP1
ENSCAFG00000007775	651.181	2.07254	0.205964	10.0626	8.08079e-24	1.60625e-22	NCOA2
ENSCAFG00000012309	1474.01	1.1969	0.118991	10.0587	8.4061e-24	1.66908e-22	ANXA9
ENSCAFG00000008700	2313.64	1.82248	0.181544	10.0388	1.02929e-23	2.04148e-22	FNIP2
ENSCAFG00000015298	155.244	-2.32415	0.231587	-10.0358	1.06135e-23	2.10277e-22	CD38
ENSCAFG00000009903	1600.21	1.32035	0.13158	10.0345	1.07469e-23	2.12687e-22	MYLIP
ENSCAFG00000006409	953.898	1.32537	0.132112	10.0322	1.1004e-23	2.17538e-22	SH3RF2
ENSCAFG00000031787	493.594	1.33162	0.132808	10.0267	1.16398e-23	2.29858e-22	ZNF655
ENSCAFG00000003113	202.731	2.0553	0.205265	10.0129	1.33764e-23	2.63863e-22	CASP8AP2
ENSCAFG00000012845	1643.56	1.40853	0.140674	10.0127	1.34058e-23	2.64156e-22	TMPRSS13
ENSCAFG00000011204	1711.53	-1.25903	0.125765	-10.011	1.36423e-23	2.68525e-22	NDUFB4
ENSCAFG00000007159	1687.15	-2.56826	0.256558	-10.0104	1.37136e-23	2.69636e-22
ENSCAFG00000032469	2917.99	1.76788	0.176708	10.0046	1.45544e-23	2.85572e-22	DDIT4
ENSCAFG00000008411	1562.29	-1.624	0.162326	-10.0045	1.45555e-23	2.85572e-22	NDUFS3
ENSCAFG00000004334	315.197	2.16675	0.216603	10.0034	1.47321e-23	2.88723e-22	EPT1
ENSCAFG00000002254	187.026	2.04792	0.204779	10.0006	1.51478e-23	2.96551e-22	REST
ENSCAFG00000012472	236.393	2.58077	0.258164	9.99664	1.57656e-23	3.08313e-22	PDE5A
ENSCAFG00000000615	400.185	1.65424	0.165543	9.99281	1.63865e-23	3.20111e-22	C6orf25
ENSCAFG00000007377	5671.89	-1.37424	0.137549	-9.99088	1.67094e-23	3.26068e-22	PEPD
ENSCAFG00000007372	387.964	-1.39846	0.140017	-9.98779	1.7238e-23	3.3602e-22	NT5DC3
ENSCAFG00000030753	72.8773	-3.97422	0.398213	-9.98014	1.86198e-23	3.62566e-22
ENSCAFG00000008081	691.459	1.5146	0.151808	9.97708	1.92037e-23	3.73536e-22	TNPO1
ENSCAFG00000001740	1335.81	-1.12241	0.112528	-9.9745	1.97086e-23	3.82946e-22	LARGE
ENSCAFG00000004644	141.21	-2.17956	0.21855	-9.97286	2.00366e-23	3.88902e-22	ENOX1
ENSCAFG00000008371	542.991	1.3348	0.133967	9.96362	2.1991e-23	4.26382e-22	G3BP2
ENSCAFG00000003370	631.544	1.40573	0.141107	9.96215	2.23189e-23	4.32276e-22	ASAP2
ENSCAFG00000000252	133.089	-3.14604	0.315818	-9.96155	2.24541e-23	4.34432e-22	SLC26A10
ENSCAFG00000030143	519.235	-1.2966	0.130308	-9.95023	2.51612e-23	4.8629e-22	NDUFB5
ENSCAFG00000005303	49.7701	-6.57873	0.661346	-9.94749	2.58612e-23	4.99287e-22
ENSCAFG00000007516	1191.03	1.29854	0.130579	9.94449	2.66533e-23	5.14032e-22	ARFGEF1
ENSCAFG00000003839	3775.26	1.00681	0.101245	9.9443	2.67042e-23	5.14467e-22	PUM2
ENSCAFG00000011517	50.1748	-5.84916	0.588262	-9.94313	2.70209e-23	5.20016e-22
ENSCAFG00000002928	3200.34	-1.47069	0.147932	-9.94166	2.74211e-23	5.27158e-22	SVEP1
ENSCAFG00000018827	357.947	1.53733	0.154686	9.93837	2.83429e-23	5.44305e-22	ERCC4
ENSCAFG00000013199	1938.74	-2.76835	0.278627	-9.93567	2.91208e-23	5.58651e-22
ENSCAFG00000004386	640.64	-1.19344	0.120202	-9.92861	3.12589e-23	5.99035e-22
ENSCAFG00000025420	48.3228	-6.55759	0.661039	-9.92013	3.40304e-23	6.5146e-22
ENSCAFG00000011628	192.396	-4.94095	0.498082	-9.91995	3.40933e-23	6.51976e-22	PITX2
ENSCAFG00000001229	2761.93	-0.784165	0.0790716	-9.91714	3.50653e-23	6.69858e-22	C6orf106
ENSCAFG00000016632	1081.45	-0.982013	0.0991191	-9.90741	3.86536e-23	7.3763e-22
ENSCAFG00000010494	71.4144	-4.01661	0.405543	-9.90428	3.98839e-23	7.60308e-22
ENSCAFG00000018420	563.574	1.55693	0.157248	9.90107	4.11856e-23	7.84299e-22	SMCHD1
ENSCAFG00000004129	786.512	1.56154	0.157724	9.90047	4.14314e-23	7.88151e-22	ENDOD1
ENSCAFG00000013684	671.963	1.28933	0.130274	9.89709	4.28547e-23	8.14373e-22	PIKFYVE
ENSCAFG00000002792	2325.34	1.1401	0.11526	9.89155	4.5296e-23	8.59867e-22	RAD23B
ENSCAFG00000008390	518.017	-1.4943	0.151075	-9.89114	4.54822e-23	8.62499e-22	NCKAP5L
ENSCAFG00000030659	1620.45	-1.24696	0.126127	-9.88655	4.76136e-23	9.01974e-22	NDUFS5
ENSCAFG00000010909	620.079	1.8059	0.18277	9.88071	5.04747e-23	9.55177e-22	CPSF2
ENSCAFG00000014028	117.033	-3.08515	0.312312	-9.87843	5.16349e-23	9.76114e-22
ENSCAFG00000017793	673.71	1.68236	0.170335	9.87673	5.25162e-23	9.91742e-22	USP32
ENSCAFG00000015413	1223.92	-1.91429	0.193978	-9.86862	5.69417e-23	1.0742e-21	COMTD1
ENSCAFG00000029856	47.1101	-6.53006	0.661793	-9.86723	5.77358e-23	1.08805e-21	Xist_exon4
ENSCAFG00000005101	715.794	-1.27761	0.129512	-9.86481	5.91463e-23	1.11347e-21
ENSCAFG00000013081	1294.04	0.967924	0.0982391	9.85275	6.66969e-23	1.25432e-21	JMJD1C
ENSCAFG00000004996	282.572	2.91689	0.296472	9.83868	7.67094e-23	1.44112e-21
ENSCAFG00000023582	2446.82	1.32821	0.135061	9.83413	8.02572e-23	1.50621e-21	SERPINB10
ENSCAFG00000010963	551.77	-1.29276	0.131491	-9.83158	8.23208e-23	1.54335e-21	MRPS35
ENSCAFG00000004478	700.601	1.62568	0.165433	9.82679	8.63254e-23	1.61675e-21	LRCH1
ENSCAFG00000008488	46.6805	-5.97439	0.608167	-9.8236	8.91035e-23	1.66706e-21
ENSCAFG00000020052	804.65	1.33471	0.135886	9.82231	9.02547e-23	1.68686e-21	FRRS1
ENSCAFG00000023380	1492.86	-1.2517	0.127517	-9.81602	9.60602e-23	1.79352e-21	DTX3
ENSCAFG00000009362	60.7421	-6.13991	0.625556	-9.81513	9.69114e-23	1.80755e-21	IGSF22
ENSCAFG00000013374	47.3383	-6.21293	0.633117	-9.81325	9.87392e-23	1.83975e-21
ENSCAFG00000004959	2266.13	-0.915587	0.0934192	-9.80084	1.1165e-22	2.07817e-21	ACAA1
ENSCAFG00000011404	46.4669	-6.49984	0.663914	-9.79018	1.24071e-22	2.307e-21	AGBL1
ENSCAFG00000005461	4710.14	-1.69662	0.173319	-9.78901	1.2552e-22	2.33156e-21	NDRG2
ENSCAFG00000012392	940.438	1.14973	0.117534	9.7821	1.34394e-22	2.49385e-21	CDC42SE1
ENSCAFG00000009133	1117.05	-1.52924	0.15635	-9.78087	1.36031e-22	2.52165e-21	GPAT3
ENSCAFG00000030202	366.321	-1.48532	0.151866	-9.78044	1.36611e-22	2.52981e-21
ENSCAFG00000010852	1712.96	-2.68459	0.27452	-9.77922	1.38273e-22	2.55798e-21	SYNM
ENSCAFG00000024837	45.4889	-5.08722	0.52026	-9.77823	1.39637e-22	2.58058e-21
ENSCAFG00000005241	2473.4	1.97597	0.202095	9.77744	1.40731e-22	2.59815e-21	NET1
ENSCAFG00000019730	242.952	-1.88424	0.193028	-9.76151	1.64681e-22	3.03723e-21	SLC25A33
ENSCAFG00000020242	1540.12	1.11132	0.113855	9.76083	1.65796e-22	3.05468e-21	RABGAP1
ENSCAFG00000002396	717.252	-1.44478	0.148056	-9.75835	1.699e-22	3.12713e-21	ANKRD39
ENSCAFG00000005362	4410.78	-0.929314	0.0952462	-9.75697	1.72223e-22	3.16667e-21	PLD3
ENSCAFG00000018690	807.636	1.13036	0.115941	9.7495	1.85377e-22	3.40508e-21	OCRL
ENSCAFG00000002240	594.489	-1.15369	0.118367	-9.74672	1.90534e-22	3.49627e-21	HINT2
ENSCAFG00000011301	3333.87	1.27877	0.131216	9.74554	1.92759e-22	3.53352e-21	CORO1C
ENSCAFG00000000458	423.595	1.50261	0.154291	9.73876	2.06057e-22	3.77349e-21	RAB21
ENSCAFG00000030910	446.46	2.33807	0.24016	9.73546	2.12854e-22	3.89403e-21	NEU2
ENSCAFG00000002493	1425.06	0.932092	0.0957741	9.73219	2.19813e-22	4.01729e-21	PHF3
ENSCAFG00000018776	825.017	-1.2451	0.127964	-9.73009	2.24395e-22	4.0969e-21	NTAN1
ENSCAFG00000016866	2911.41	0.911579	0.093706	9.72808	2.2887e-22	4.17441e-21	RAB25
ENSCAFG00000018589	2026.15	1.2215	0.125747	9.71395	2.62939e-22	4.79098e-21	OXCT1
ENSCAFG00000008245	416.562	1.73072	0.178205	9.71193	2.68202e-22	4.88197e-21	FAR1
ENSCAFG00000004459	6955.54	-1.2378	0.127564	-9.70335	2.91754e-22	5.30537e-21	PPP1R13L
ENSCAFG00000002346	1496.8	0.942971	0.0971909	9.70225	2.94909e-22	5.35737e-21
ENSCAFG00000008513	425.943	-1.34289	0.13844	-9.70018	3.00953e-22	5.46169e-21	PRPF40B
ENSCAFG00000015320	1736.17	-0.932684	0.096177	-9.69758	3.08739e-22	5.5974e-21
ENSCAFG00000018240	165.229	3.01868	0.311593	9.68789	3.3947e-22	6.14841e-21	SLC26A2
ENSCAFG00000009243	119.857	-3.94743	0.408114	-9.67238	3.95087e-22	7.1486e-21	SLC38A4
ENSCAFG00000023874	577.779	-1.37833	0.14254	-9.66979	4.05205e-22	7.32185e-21	RGS11
ENSCAFG00000008503	506.759	-1.47311	0.152343	-9.66972	4.05469e-22	7.32185e-21
ENSCAFG00000015290	486.736	1.90835	0.197434	9.66576	4.21489e-22	7.60356e-21	SFT2D2
ENSCAFG00000011147	1107.34	-1.34111	0.138777	-9.66372	4.29949e-22	7.74847e-21	ESAM
ENSCAFG00000012182	2984.85	0.863971	0.0894098	9.66305	4.3278e-22	7.79176e-21	TGM1
ENSCAFG00000000586	896.652	-2.61943	0.271155	-9.66028	4.44665e-22	7.9978e-21	CPT1B
ENSCAFG00000017203	1691.26	0.871527	0.0902625	9.65547	4.66038e-22	8.37392e-21	DPP8
ENSCAFG00000000164	588.755	1.31322	0.136012	9.65521	4.67184e-22	8.38621e-21	SMAD4
ENSCAFG00000008019	1456.26	1.44752	0.14998	9.6514	4.84914e-22	8.69587e-21	SH3D19
ENSCAFG00000004806	2699.77	1.06245	0.110109	9.64913	4.95741e-22	8.88125e-21	GOLGA4
ENSCAFG00000028930	1157.22	-2.82586	0.292888	-9.64827	4.99943e-22	8.94771e-21
ENSCAFG00000019110	328.927	1.80867	0.187495	9.64651	5.08591e-22	9.09351e-21
ENSCAFG00000015209	7175.84	-1.04259	0.10809	-9.64557	5.13264e-22	9.16803e-21	TUBA4A
ENSCAFG00000009442	337.233	1.56709	0.162474	9.64515	5.15357e-22	9.19636e-21	TRIM33
ENSCAFG00000010026	592.255	1.33953	0.138903	9.64362	5.23084e-22	9.32508e-21	SMARCAD1
ENSCAFG00000012403	4186.56	1.06406	0.1104	9.6383	5.50911e-22	9.81152e-21	COL7A1
ENSCAFG00000009393	167.912	3.74966	0.389391	9.62955	5.99904e-22	1.06736e-20	SYT13
ENSCAFG00000000956	655.64	-1.47181	0.152901	-9.6259	6.21607e-22	1.10489e-20	PFDN6
ENSCAFG00000009273	1047.47	-1.49416	0.155308	-9.62061	6.54437e-22	1.16211e-20	STAB1
ENSCAFG00000011002	1860.23	-1.45386	0.151141	-9.61926	6.63095e-22	1.17633e-20	TINAGL1
ENSCAFG00000007355	536.397	1.69937	0.176862	9.60843	7.36609e-22	1.30547e-20	BTAF1
ENSCAFG00000012159	43.609	-6.40981	0.667416	-9.60392	7.69634e-22	1.36267e-20	ASB18
ENSCAFG00000011908	871.525	1.11915	0.116677	9.5918	8.65584e-22	1.53105e-20	SHTN1
ENSCAFG00000019905	359.942	-1.32238	0.137882	-9.59066	8.75223e-22	1.5466e-20	POMT1
ENSCAFG00000020133	425.225	-1.80389	0.188104	-9.58982	8.82394e-22	1.55775e-20	BCAR3
ENSCAFG00000006849	232.045	-2.4168	0.2525	-9.57148	1.05384e-21	1.8586e-20	TMEM132C
ENSCAFG00000004117	1038.78	1.55761	0.162832	9.56573	1.11413e-21	1.96304e-20	PLXDC2
ENSCAFG00000018873	42.9354	-6.39067	0.668088	-9.56561	1.11538e-21	1.96334e-20
ENSCAFG00000020376	639.084	1.20386	0.125948	9.55838	1.19612e-21	2.10342e-20	ZZZ3
ENSCAFG00000019881	1407.6	-1.44975	0.151713	-9.55589	1.22525e-21	2.15255e-20	CYBA
ENSCAFG00000003710	4187.32	0.789137	0.0825829	9.5557	1.22749e-21	2.1544e-20	AIM1
ENSCAFG00000011218	42.3421	-6.08606	0.637876	-9.54115	1.41262e-21	2.47694e-20
ENSCAFG00000003549	496.467	1.62356	0.170173	9.54063	1.4197e-21	2.48694e-20	ROCK2
ENSCAFG00000013741	279.869	2.20645	0.231473	9.53224	1.53919e-21	2.69365e-20	SLC30A4
ENSCAFG00000007602	3002.96	0.790878	0.0829779	9.53119	1.55488e-21	2.71849e-20	COPB2
ENSCAFG00000003246	868.505	-1.28913	0.135269	-9.53013	1.57086e-21	2.7438e-20	ALAD
ENSCAFG00000006810	789.442	-1.93485	0.203189	-9.52241	1.69214e-21	2.95278e-20
ENSCAFG00000018799	43.6326	-6.38187	0.670342	-9.52032	1.72652e-21	3.00989e-20	IGSF1
ENSCAFG00000015940	6085.81	-1.26349	0.132788	-9.5151	1.81534e-21	3.1617e-20	ADIPOR2
ENSCAFG00000018615	4021.88	0.761403	0.0800934	9.50644	1.97304e-21	3.43306e-20	JAK1
ENSCAFG00000012329	3376.04	-1.1958	0.125805	-9.50516	1.99737e-21	3.47205e-20	UQCRC1
ENSCAFG00000016404	1574.26	0.997294	0.104972	9.50061	2.08664e-21	3.62376e-20	TP53BP2
ENSCAFG00000007597	883.999	1.02459	0.107963	9.49015	2.30696e-21	4.00255e-20	ABCE1
ENSCAFG00000010205	227.986	-2.25022	0.23726	-9.48419	2.44269e-21	4.234e-20	ID4
ENSCAFG00000017525	420.3	-1.28898	0.135911	-9.48406	2.44584e-21	4.23541e-20	TTC7B
ENSCAFG00000003554	971.893	1.00821	0.10632	9.48276	2.47646e-21	4.28434e-20	ASCC3
ENSCAFG00000031177	1307.36	-1.25518	0.132391	-9.48084	2.52235e-21	4.35958e-20	ST6GALNAC6
ENSCAFG00000005953	51.9452	-4.01301	0.423564	-9.4744	2.68292e-21	4.63269e-20
ENSCAFG00000015783	1283.93	-0.922892	0.0974139	-9.47393	2.69511e-21	4.64932e-20	B3GAT3
ENSCAFG00000011403	287.697	1.72962	0.182626	9.47084	2.77596e-21	4.78425e-20	ASPM
ENSCAFG00000023015	1930.88	2.96762	0.31338	9.46972	2.80586e-21	4.83119e-20	SERPINB12
ENSCAFG00000005037	3485.15	1.43557	0.151639	9.46703	2.8792e-21	4.95277e-20	KLF5
ENSCAFG00000014689	71.4407	-5.15456	0.544604	-9.46479	2.94158e-21	5.05528e-20
ENSCAFG00000019005	4970.46	1.89222	0.199933	9.46431	2.95499e-21	5.07352e-20	BLMH
ENSCAFG00000005941	1029.3	1.15052	0.121632	9.45899	3.10932e-21	5.33346e-20	KCNK6
ENSCAFG00000018890	1416.47	-0.857185	0.0906306	-9.45801	3.13863e-21	5.37865e-20	TXNDC11
ENSCAFG00000029124	534.591	-1.28773	0.136294	-9.44814	3.44899e-21	5.90492e-20
ENSCAFG00000009652	1186.03	1.20229	0.127254	9.44793	3.45607e-21	5.91148e-20	TWF1
ENSCAFG00000031033	14841.3	0.949011	0.10051	9.44197	3.65828e-21	6.25146e-20	EMP1
ENSCAFG00000006019	158.453	2.26498	0.240147	9.43166	4.03642e-21	6.89115e-20	FREM2
ENSCAFG00000008738	4686.11	0.999664	0.106083	9.4234	4.36731e-21	7.44905e-20	TM9SF3
ENSCAFG00000015556	343.108	-1.66214	0.176402	-9.4224	4.40883e-21	7.51144e-20	L3HYPDH
ENSCAFG00000017513	1046.33	1.1344	0.120395	9.42232	4.41216e-21	7.51144e-20	MTMR4
ENSCAFG00000019753	131.441	-2.54961	0.270669	-9.41965	4.52573e-21	7.69756e-20	RBP7
ENSCAFG00000010765	424.116	1.33862	0.142113	9.41947	4.53383e-21	7.70412e-20	TCHP
ENSCAFG00000008875	609.422	1.14419	0.121473	9.41929	4.54152e-21	7.70997e-20	TIPARP
ENSCAFG00000012452	407.113	1.52151	0.161771	9.40534	5.18624e-21	8.79624e-20	CCDC6
ENSCAFG00000007863	603.291	1.30652	0.138995	9.39972	5.47065e-21	9.26996e-20	ATR
ENSCAFG00000005873	684.188	-1.24903	0.133029	-9.38917	6.04773e-21	1.02383e-19	RFTN1
ENSCAFG00000005433	238.108	2.34736	0.250022	9.38861	6.07963e-21	1.02827e-19	ABCC4
ENSCAFG00000007680	539.243	-1.19091	0.126925	-9.38277	6.4261e-21	1.08585e-19	TMEM150A
ENSCAFG00000015761	1581.1	-0.88601	0.0944784	-9.3779	6.72967e-21	1.13609e-19	SPAG7
ENSCAFG00000012112	666.407	1.57396	0.167924	9.37307	7.04529e-21	1.18827e-19	ACE2
ENSCAFG00000011273	2702.5	1.10538	0.117972	9.36991	7.25927e-21	1.22322e-19	SUN1
ENSCAFG00000016113	2308.38	1.06649	0.11385	9.3675	7.42736e-21	1.25039e-19
ENSCAFG00000003694	2802.83	1.00644	0.107475	9.36439	7.64944e-21	1.28658e-19	PRDM1
ENSCAFG00000014567	985.802	-1.35623	0.144856	-9.36261	7.7791e-21	1.30718e-19
ENSCAFG00000011207	5337.49	-0.849306	0.0907683	-9.35685	8.21475e-21	1.37911e-19	DAG1
ENSCAFG00000002743	56.6202	-5.01559	0.536145	-9.35492	8.36622e-21	1.40324e-19	MYEOV2
ENSCAFG00000000026	1844.91	-0.855991	0.0915243	-9.3526	8.55158e-21	1.433e-19
ENSCAFG00000005338	338.092	-1.41191	0.151019	-9.34923	8.82852e-21	1.47804e-19	BLVRB
ENSCAFG00000001048	1432.06	0.858579	0.092081	9.32418	1.11849e-20	1.87081e-19	DDX46
ENSCAFG00000009853	1019.48	1.00083	0.107359	9.32222	1.13928e-20	1.90383e-19	RANBP9
ENSCAFG00000007245	480.853	2.51005	0.269485	9.31423	1.22835e-20	2.05079e-19	IL1A
ENSCAFG00000001894	395.443	1.94646	0.209004	9.31301	1.24262e-20	2.07271e-19	KIAA1033
ENSCAFG00000004529	72742.7	-1.56996	0.168589	-9.31234	1.25046e-20	2.08386e-19	VIM
ENSCAFG00000001763	1943.16	-0.9358	0.100511	-9.31043	1.27318e-20	2.11979e-19	KLHDC3
ENSCAFG00000009167	672.884	-1.43424	0.154096	-9.30744	1.30948e-20	2.17823e-19	SLC48A1
ENSCAFG00000003952	1303.26	-1.19684	0.128621	-9.30516	1.33791e-20	2.22347e-19	PRKAR2B
ENSCAFG00000011331	1842.36	1.23735	0.133027	9.3015	1.38475e-20	2.29921e-19	ANKRD35
ENSCAFG00000004113	59.2883	-4.25326	0.457526	-9.29621	1.45541e-20	2.41434e-19
ENSCAFG00000000296	765.274	1.62783	0.175285	9.28675	1.5907e-20	2.63635e-19	ADGRG6
ENSCAFG00000017318	1122.35	-1.19424	0.128601	-9.28638	1.5962e-20	2.64305e-19	EBF1
ENSCAFG00000028477	61.0351	-4.44057	0.47836	-9.28291	1.64918e-20	2.72828e-19	KLHL33
ENSCAFG00000002266	714.952	-3.40917	0.367333	-9.28085	1.68128e-20	2.77886e-19	WNK2
ENSCAFG00000024041	2525.03	1.32726	0.143026	9.27985	1.69713e-20	2.80251e-19
ENSCAFG00000019134	12648.5	0.996092	0.107344	9.27947	1.70327e-20	2.81008e-19	PPL
ENSCAFG00000020263	1709.12	1.4402	0.155266	9.27567	1.76505e-20	2.90937e-19	PTGS1
ENSCAFG00000030985	100.681	-3.94015	0.425069	-9.26944	1.87122e-20	3.07957e-19	POPDC2
ENSCAFG00000023702	272.796	1.51584	0.163531	9.26941	1.8717e-20	3.07957e-19	LEMD3
ENSCAFG00000005287	1659.38	-1.42571	0.153841	-9.26743	1.9069e-20	3.13409e-19	SYNGR2
ENSCAFG00000023788	91.5395	-4.32685	0.466891	-9.26735	1.90829e-20	3.13409e-19
ENSCAFG00000003861	820.345	-1.77799	0.191867	-9.2668	1.91817e-20	3.14746e-19
ENSCAFG00000016945	1479.05	1.69763	0.183218	9.26563	1.93937e-20	3.17938e-19	GABRP
ENSCAFG00000019204	358.027	-1.92339	0.207645	-9.26287	1.99017e-20	3.25971e-19	CDIP1
ENSCAFG00000004528	167.444	2.48738	0.268619	9.25985	2.0472e-20	3.35009e-19	MAP3K2
ENSCAFG00000007450	3089.34	1.59822	0.1726	9.25968	2.05044e-20	3.35237e-19	RMND5A
ENSCAFG00000000614	2285.3	0.932878	0.100835	9.2515	2.21357e-20	3.61583e-19	LY6G6C
ENSCAFG00000001425	392.524	-1.35979	0.147014	-9.24941	2.2574e-20	3.68411e-19	GKAP1
ENSCAFG00000008609	610.373	1.34239	0.145202	9.24498	2.35296e-20	3.83661e-19	LTN1
ENSCAFG00000012867	316.124	-1.56334	0.16922	-9.2385	2.49971e-20	4.07224e-19
ENSCAFG00000031914	124.123	-4.00351	0.433972	-9.22527	2.8285e-20	4.60373e-19
ENSCAFG00000012671	493.031	-3.4215	0.370953	-9.22353	2.87486e-20	4.67499e-19	TRIM63
ENSCAFG00000009669	124.092	2.86876	0.311137	9.22025	2.96397e-20	4.81559e-19	MDM4
ENSCAFG00000016996	622.005	-1.10716	0.120128	-9.21647	3.07035e-20	4.98396e-19	MTX1
ENSCAFG00000001380	667.843	1.60336	0.174051	9.21202	3.20056e-20	5.19068e-19	NTRK2
ENSCAFG00000017963	365.872	1.7264	0.187527	9.20614	3.38061e-20	5.4778e-19	NUP62CL
ENSCAFG00000001680	941.013	-2.22061	0.241391	-9.19924	3.60478e-20	5.83581e-19	CDKN2B
ENSCAFG00000014369	741.514	-1.26333	0.137424	-9.19292	3.82328e-20	6.18404e-19	TMEM161A
ENSCAFG00000009404	1033.48	-2.80678	0.305401	-9.19049	3.91069e-20	6.31979e-19	TNNC1
ENSCAFG00000018428	754.659	-1.01017	0.109929	-9.18931	3.95374e-20	6.38366e-19	MTA1
ENSCAFG00000008690	297.474	-3.73833	0.407075	-9.18339	4.17736e-20	6.73873e-19	RAPSN
ENSCAFG00000017308	237.506	2.28726	0.24916	9.17988	4.31556e-20	6.95548e-19	STON2
ENSCAFG00000017729	720.952	1.50082	0.16351	9.17877	4.36025e-20	7.02127e-19	ATG2B
ENSCAFG00000017857	51.6607	-4.40387	0.47983	-9.17799	4.39218e-20	7.06642e-19
ENSCAFG00000019298	1366.35	0.900418	0.0982119	9.16812	4.81349e-20	7.7374e-19	PAFAH1B1
ENSCAFG00000016636	211.996	-2.38473	0.260145	-9.16691	4.86758e-20	7.81742e-19
ENSCAFG00000011212	397.227	1.4006	0.152794	9.16656	4.88376e-20	7.83647e-19	PIK3CA
ENSCAFG00000000405	762.416	1.20269	0.131236	9.16434	4.98518e-20	7.99214e-19	PLEKHG1
ENSCAFG00000003406	1076.1	1.40602	0.153427	9.16408	4.99712e-20	8.00421e-19	MET
ENSCAFG00000015343	1337.57	-1.15158	0.125704	-9.16102	5.14097e-20	8.22737e-19	DCAF6
ENSCAFG00000000913	4362.57	-1.38507	0.151254	-9.15727	5.3227e-20	8.51069e-19	TSPO
ENSCAFG00000006128	703.543	1.20376	0.131513	9.15317	5.52853e-20	8.83202e-19	SEMA3D
ENSCAFG00000031730	490.421	-1.64019	0.179243	-9.15065	5.65903e-20	9.03255e-19	C19orf24
ENSCAFG00000013146	1271.74	0.924419	0.101037	9.14932	5.7292e-20	9.13652e-19	BAZ1B
ENSCAFG00000016890	1260.22	0.897861	0.0981591	9.14699	5.85418e-20	9.32762e-19	FBXW11
ENSCAFG00000006545	7871.88	-0.827156	0.0904371	-9.1462	5.8972e-20	9.38793e-19
ENSCAFG00000016709	345.683	1.79766	0.19662	9.14283	6.08365e-20	9.67462e-19	YIPF6
ENSCAFG00000030082	636.673	2.02306	0.221274	9.14276	6.08795e-20	9.67462e-19	XKRX
ENSCAFG00000031169	736.161	0.993746	0.108696	9.14239	6.10859e-20	9.69892e-19	GID4
ENSCAFG00000031941	120.172	-3.29964	0.361014	-9.13993	6.24905e-20	9.91327e-19
ENSCAFG00000007161	464.382	-2.12531	0.232544	-9.13939	6.28052e-20	9.95449e-19	SGCG
ENSCAFG00000002152	3258.76	1.30736	0.143085	9.1369	6.4267e-20	1.01773e-18	IL1R2
ENSCAFG00000000079	769.641	1.64945	0.180745	9.1258	7.12073e-20	1.12665e-18	KIAA1468
ENSCAFG00000013439	230.051	1.82502	0.200027	9.12384	7.25116e-20	1.14629e-18	SLC5A1
ENSCAFG00000017622	100.672	2.6723	0.292961	9.1217	7.39551e-20	1.16809e-18	PRKCB
ENSCAFG00000032747	144.471	-2.57329	0.282134	-9.12079	7.45771e-20	1.17689e-18	FN3K
ENSCAFG00000019129	1751.16	0.806696	0.088462	9.11912	7.57342e-20	1.19411e-18	FAM57A
ENSCAFG00000003327	712.303	-0.986562	0.108205	-9.11753	7.68589e-20	1.21079e-18	COL27A1
ENSCAFG00000014786	172.616	2.31202	0.253614	9.11631	7.77242e-20	1.22336e-18	PHC3
ENSCAFG00000030449	79.8925	-3.46389	0.380078	-9.11362	7.96766e-20	1.25301e-18
ENSCAFG00000008393	438.408	-1.22706	0.134736	-9.10708	8.46296e-20	1.32975e-18	MRPS28
ENSCAFG00000018274	514.548	-1.63922	0.180138	-9.09981	9.04899e-20	1.4206e-18	MIEF2
ENSCAFG00000003896	613.189	1.75299	0.192697	9.0971	9.27799e-20	1.45529e-18	HSPA4L
ENSCAFG00000017503	3664.41	0.870783	0.0957329	9.09597	9.37464e-20	1.46918e-18
ENSCAFG00000030917	40.4818	-5.19146	0.570806	-9.09497	9.46126e-20	1.48148e-18
ENSCAFG00000028817	23562.1	-1.82018	0.200336	-9.08565	1.03076e-19	1.61261e-18	CFD
ENSCAFG00000001317	13378.4	-0.696913	0.0767098	-9.08506	1.03637e-19	1.61999e-18	EEF1D
ENSCAFG00000020633	36.4156	-6.16034	0.678348	-9.08139	1.07201e-19	1.67425e-18	cfa-mir-133a
ENSCAFG00000019044	2191.3	1.85337	0.204143	9.07877	1.0981e-19	1.71353e-18
ENSCAFG00000009780	141.464	-3.12078	0.343928	-9.07393	1.14805e-19	1.78993e-18	NEURL2
ENSCAFG00000016002	115.177	-2.30047	0.253693	-9.06794	1.21293e-19	1.88947e-18
ENSCAFG00000019944	370.677	-1.69619	0.187115	-9.06497	1.24642e-19	1.93996e-18	LAMTOR5
ENSCAFG00000006236	1424.45	-1.24361	0.137192	-9.06471	1.24932e-19	1.94282e-18	KIAA0141
ENSCAFG00000006065	4488.86	1.07637	0.118906	9.05228	1.40012e-19	2.17547e-18	PRNP
ENSCAFG00000000948	2530.24	0.873162	0.0964755	9.05062	1.42164e-19	2.20701e-18	HSPA4
ENSCAFG00000008270	1629.95	-1.31723	0.145572	-9.04867	1.44724e-19	2.24483e-18	SORBS1
ENSCAFG00000005001	45.9161	-5.12762	0.567036	-9.04285	1.52642e-19	2.36562e-18
ENSCAFG00000018277	2076.66	-1.81428	0.200641	-9.0424	1.53271e-19	2.37334e-18
ENSCAFG00000015237	654.123	1.6826	0.186087	9.042	1.53828e-19	2.37994e-18	EXOC5
ENSCAFG00000015631	453.908	-1.63476	0.180957	-9.03392	1.65624e-19	2.56026e-18	TMEM223
ENSCAFG00000007624	157.806	-1.90573	0.211004	-9.0317	1.69032e-19	2.61072e-18	NMNAT3
ENSCAFG00000013058	755.694	-0.992637	0.109923	-9.03033	1.71157e-19	2.64128e-18	DUSP12
ENSCAFG00000000887	1894.8	-0.815674	0.0904162	-9.02133	1.85817e-19	2.86509e-18	SAMM50
ENSCAFG00000005959	102.76	-3.29328	0.365453	-9.0115	2.03254e-19	3.13129e-18
ENSCAFG00000002898	561.131	1.23303	0.136898	9.00693	2.11913e-19	3.26192e-18	DOPEY1
ENSCAFG00000008160	65.3056	3.60079	0.399998	9.00204	2.21564e-19	3.40758e-18
ENSCAFG00000023527	407.89	-1.6294	0.181044	-9.00001	2.25689e-19	3.46809e-18
ENSCAFG00000012817	245.456	-1.56962	0.174495	-8.99527	2.35662e-19	3.61827e-18	ABI2
ENSCAFG00000024641	806.797	1.67277	0.186063	8.99036	2.46415e-19	3.78016e-18	KIAA1671
ENSCAFG00000001027	394.341	1.68336	0.187254	8.98969	2.47926e-19	3.80014e-18	FAM91A1
ENSCAFG00000014685	503.496	1.47552	0.164168	8.9879	2.5201e-19	3.85947e-18	SUCO
ENSCAFG00000008858	898.133	1.37671	0.153338	8.97827	2.75061e-19	4.20894e-18	BMP2K
ENSCAFG00000014645	223.996	-2.85295	0.317887	-8.9747	2.84118e-19	4.34387e-18	SLC11A1
ENSCAFG00000018254	42.3479	-5.20598	0.580142	-8.97363	2.86902e-19	4.38275e-18	GREB1L
ENSCAFG00000005608	2622.15	1.01885	0.113559	8.97194	2.91326e-19	4.44657e-18	EDEM1
ENSCAFG00000012916	6372.46	-0.73774	0.0822774	-8.96649	3.06104e-19	4.66821e-18	S100A11
ENSCAFG00000001207	37.9227	-5.2684	0.587933	-8.96088	3.2211e-19	4.90819e-18
ENSCAFG00000006119	700.896	1.33079	0.148533	8.95955	3.26008e-19	4.96341e-18	PRKD3
ENSCAFG00000019380	61.7305	-3.67828	0.410641	-8.9574	3.32416e-19	5.05673e-18	CACNA1B
ENSCAFG00000000692	1067.35	-1.48686	0.166018	-8.95599	3.36712e-19	5.1178e-18	SELO
ENSCAFG00000007885	405.055	1.33141	0.148707	8.95327	3.4509e-19	5.24074e-18	SLC12A6
ENSCAFG00000010192	1704.71	1.46698	0.163889	8.95103	3.52174e-19	5.3403e-18	RNF144B
ENSCAFG00000030804	392.257	-1.32691	0.148241	-8.95101	3.52234e-19	5.3403e-18	RNLS
ENSCAFG00000000750	815.926	-3.65492	0.408341	-8.95066	3.53366e-19	5.353e-18	SLC22A1
ENSCAFG00000010144	262.158	2.38234	0.266178	8.95016	3.54965e-19	5.37273e-18	ELK4
ENSCAFG00000013369	1066.38	-1.2666	0.141531	-8.94928	3.57819e-19	5.41141e-18	PRDX4
ENSCAFG00000009905	244.442	-1.64665	0.184039	-8.9473	3.64281e-19	5.50456e-18	MMP9
ENSCAFG00000015166	68.7524	-4.2758	0.47808	-8.94369	3.76396e-19	5.68289e-18
ENSCAFG00000010742	97.6067	3.48989	0.39056	8.93562	4.04915e-19	6.1084e-18	PGAP1
ENSCAFG00000031286	1324.77	-1.35104	0.151225	-8.93393	4.11143e-19	6.19719e-18
ENSCAFG00000013478	1028.96	1.07911	0.120797	8.9333	4.13474e-19	6.22716e-18	EDEM3
ENSCAFG00000007350	1792.79	1.01679	0.113936	8.92425	4.48735e-19	6.75261e-18	LSM14A
ENSCAFG00000018213	2952.64	0.78936	0.0884734	8.922	4.57946e-19	6.8855e-18	EIF5
ENSCAFG00000009771	3024.55	0.871042	0.0976935	8.91608	4.83105e-19	7.25778e-18	TTC3
ENSCAFG00000000249	1954.56	0.916314	0.102835	8.91054	5.07842e-19	7.62308e-18	PIP4K2C
ENSCAFG00000005175	3817.37	1.63728	0.183761	8.90984	5.11067e-19	7.66516e-18	SCEL
ENSCAFG00000012815	1303.47	-1.02465	0.11504	-8.90692	5.24687e-19	7.86293e-18	ARFGAP1
ENSCAFG00000012096	213.775	2.66092	0.298785	8.90581	5.29982e-19	7.93573e-18	FAM126B
ENSCAFG00000002862	1142.56	1.17168	0.131615	8.90231	5.46941e-19	8.18293e-18	IBTK
ENSCAFG00000011876	174.654	-1.99921	0.224578	-8.90209	5.48042e-19	8.19264e-18	HSPA12A
ENSCAFG00000003328	103.246	-4.9493	0.555988	-8.90182	5.49407e-19	8.20629e-18	LSMEM1
ENSCAFG00000023923	1101.99	1.14553	0.128696	8.90102	5.53352e-19	8.25842e-18	VSIG10L
ENSCAFG00000010090	400.83	-2.06879	0.232466	-8.89934	5.61807e-19	8.37771e-18	IGF2
ENSCAFG00000007353	876.573	1.01722	0.114326	8.89756	5.70896e-19	8.50626e-18
ENSCAFG00000010999	1788.13	1.04942	0.11806	8.88887	6.17316e-19	9.19036e-18	PRKAR1A
ENSCAFG00000009587	1492.97	-1.03045	0.116048	-8.87956	6.71268e-19	9.98538e-18	BMP1
ENSCAFG00000007832	570.287	-1.11509	0.12569	-8.87178	7.19853e-19	1.06993e-17	TCF7L1
ENSCAFG00000006176	1875.3	1.28984	0.145464	8.86713	7.50555e-19	1.11465e-17	RAB11FIP1
ENSCAFG00000006062	7999.6	-1.2819	0.144634	-8.86302	7.78724e-19	1.15554e-17	COL4A1
ENSCAFG00000030097	214.914	2.08509	0.235264	8.86275	7.80618e-19	1.15741e-17	ACP1
ENSCAFG00000001443	263.49	1.93422	0.218302	8.86029	7.98051e-19	1.18229e-17	EIF3L
ENSCAFG00000010988	383.534	-1.21772	0.137522	-8.85474	8.38811e-19	1.24166e-17	C21orf2
ENSCAFG00000017001	463.217	-1.1342	0.128097	-8.85423	8.42619e-19	1.24628e-17
ENSCAFG00000004341	296.634	1.47303	0.166371	8.85385	8.45493e-19	1.24951e-17	SETDB2
ENSCAFG00000032399	773.706	0.989227	0.111808	8.84757	8.94427e-19	1.32075e-17	CCDC117
ENSCAFG00000013931	785.788	1.73016	0.195609	8.84501	9.1523e-19	1.35037e-17	TPRG1
ENSCAFG00000017693	1460.06	1.09142	0.123426	8.84273	9.34051e-19	1.37702e-17	HNRNPH2
ENSCAFG00000010037	566.052	1.60444	0.181718	8.82928	1.05354e-18	1.55192e-17	BRWD1
ENSCAFG00000011801	1263.88	0.81899	0.0927738	8.82782	1.06732e-18	1.57094e-17	PHACTR4
ENSCAFG00000016091	234.355	-2.40409	0.272378	-8.82631	1.08184e-18	1.59102e-17	SNCG
ENSCAFG00000017854	1559.85	1.54954	0.175679	8.82031	1.14146e-18	1.67735e-17	SLC39A6
ENSCAFG00000031827	412.811	1.51373	0.171628	8.8198	1.14663e-18	1.68358e-17
ENSCAFG00000024167	264.84	-2.05821	0.233401	-8.81834	1.16171e-18	1.70434e-17	FJX1
ENSCAFG00000019674	2073.24	-0.713171	0.0809088	-8.8145	1.20216e-18	1.76225e-17	PARK7
ENSCAFG00000009381	1092.99	0.873911	0.0991524	8.81382	1.20951e-18	1.7716e-17	PRPF4B
ENSCAFG00000006209	432.387	-1.35162	0.153465	-8.80735	1.2814e-18	1.87539e-17	HSPA12B
ENSCAFG00000006632	180.544	2.08393	0.236666	8.80537	1.30426e-18	1.90731e-17	TNKS
ENSCAFG00000032457	78.0337	-5.01046	0.569049	-8.80497	1.30893e-18	1.9126e-17	MAFA
ENSCAFG00000010086	1737.55	-1.38904	0.157804	-8.80235	1.33975e-18	1.95605e-17
ENSCAFG00000009240	1508.6	0.807815	0.0918351	8.79637	1.41314e-18	2.06156e-17	KIAA1429
ENSCAFG00000006247	359.289	-1.51883	0.172793	-8.78987	1.49737e-18	2.18267e-17	SEMA3E
ENSCAFG00000013232	18945.1	-0.791246	0.0901471	-8.77728	1.67478e-18	2.43932e-17
ENSCAFG00000006929	265.142	1.82291	0.20769	8.77706	1.67808e-18	2.44217e-17	MIER3
ENSCAFG00000018577	905.688	1.29897	0.148001	8.77676	1.68253e-18	2.44668e-17	BIRC8
ENSCAFG00000031628	423.766	-1.32905	0.151452	-8.77536	1.70364e-18	2.4754e-17
ENSCAFG00000012591	2030.96	-1.05468	0.120241	-8.77138	1.76495e-18	2.56136e-17	NDUFA10
ENSCAFG00000008786	1646.23	-3.2873	0.374778	-8.77133	1.76563e-18	2.56136e-17	NNAT
ENSCAFG00000011082	1976.91	1.35715	0.154814	8.76633	1.84591e-18	2.67569e-17	CAMSAP2
ENSCAFG00000014633	2382.79	1.37539	0.15691	8.76548	1.85983e-18	2.69371e-17	FRMD6
ENSCAFG00000030198	127.276	-2.52308	0.288092	-8.75788	1.98954e-18	2.87928e-17
ENSCAFG00000004975	6226.73	-1.14941	0.131328	-8.75225	2.09136e-18	3.02423e-17	RABAC1
ENSCAFG00000008212	2826.8	1.36223	0.155691	8.7496	2.14115e-18	3.09375e-17
ENSCAFG00000004991	1234.12	-2.17455	0.248672	-8.74465	2.23701e-18	3.22969e-17	PPARG
ENSCAFG00000012228	186.154	-3.7112	0.424467	-8.7432	2.26608e-18	3.26907e-17	S100B
ENSCAFG00000006248	2005.64	2.30591	0.263942	8.73643	2.40599e-18	3.46813e-17	CHL1
ENSCAFG00000016596	256.899	-1.96771	0.225402	-8.7298	2.55124e-18	3.6746e-17	PTCHD2
ENSCAFG00000031571	40.4357	-5.81695	0.666499	-8.72762	2.60087e-18	3.74311e-17	PRAP1
ENSCAFG00000007234	695.489	1.15881	0.132781	8.72724	2.60965e-18	3.75277e-17	ATP6V0A2
ENSCAFG00000031182	1396.93	-1.34237	0.153846	-8.72547	2.65087e-18	3.80903e-17	MRPL14
ENSCAFG00000019551	2031.73	-1.51784	0.173975	-8.7245	2.67356e-18	3.83859e-17	PHPT1
ENSCAFG00000023687	371.69	1.43233	0.164182	8.72399	2.68555e-18	3.85276e-17	BMPR2
ENSCAFG00000013977	546.469	1.30613	0.149725	8.72355	2.69622e-18	3.86501e-17	KLHL28
ENSCAFG00000000814	651.914	1.62479	0.18636	8.71859	2.81696e-18	4.03489e-17	DLA-DQB1
ENSCAFG00000015071	1146.38	-1.20559	0.138323	-8.71576	2.88826e-18	4.13377e-17	ATG9A
ENSCAFG00000012143	466.991	-1.25003	0.143428	-8.71544	2.89619e-18	4.14185e-17	NPEPL1
ENSCAFG00000009182	728.262	1.06426	0.122155	8.71233	2.97684e-18	4.25384e-17	CPOX
ENSCAFG00000019664	516.913	-1.11944	0.128514	-8.71064	3.02153e-18	4.3143e-17	INPP5E
ENSCAFG00000000840	353.236	-2.74649	0.315526	-8.70448	3.19042e-18	4.55186e-17	SLC22A4
ENSCAFG00000002990	5862.86	-1.07239	0.123247	-8.70111	3.28643e-18	4.68516e-17	KIAA0368
ENSCAFG00000005933	1424.34	-0.941412	0.108255	-8.69626	3.43004e-18	4.88606e-17	RFNG
ENSCAFG00000019680	456.359	-1.28179	0.147409	-8.69548	3.45378e-18	4.91602e-17	TMEM8A
ENSCAFG00000019512	1001.59	-1.64902	0.189747	-8.6906	3.60527e-18	5.12762e-17	ADAMTSL5
ENSCAFG00000011325	55.4184	5.18195	0.596557	8.68642	3.74043e-18	5.31569e-17
ENSCAFG00000017879	5180.7	1.59399	0.183567	8.6834	3.84103e-18	5.45438e-17	GALNT1
ENSCAFG00000004180	1337.66	0.844988	0.097316	8.68292	3.85727e-18	5.47316e-17	SAE1
ENSCAFG00000009448	320.109	1.45134	0.167303	8.67492	4.13836e-18	5.86742e-17	SLC10A6
ENSCAFG00000004990	1630.9	0.820524	0.0946005	8.67357	4.18765e-18	5.93267e-17	SLC35F5
ENSCAFG00000032016	119.027	-2.94107	0.339094	-8.6733	4.1979e-18	5.94255e-17
ENSCAFG00000023919	444.649	-3.46131	0.399224	-8.67009	4.31796e-18	6.10774e-17	SLC8A3
ENSCAFG00000029184	214.642	2.23121	0.257407	8.66805	4.39593e-18	6.21319e-17
ENSCAFG00000002599	1394.68	1.5329	0.176865	8.66709	4.43291e-18	6.26058e-17	FAM135A
ENSCAFG00000029777	1826.34	1.05234	0.121425	8.6666	4.45218e-18	6.28291e-17
ENSCAFG00000029030	1114.33	-1.05109	0.121284	-8.66637	4.46129e-18	6.29088e-17	C19orf53
ENSCAFG00000006404	2753.09	-1.53834	0.177578	-8.66291	4.59865e-18	6.47953e-17	PRKCDBP
ENSCAFG00000000950	23592.8	-0.843632	0.0973954	-8.66193	4.63839e-18	6.53045e-17	RPS18
ENSCAFG00000024514	952.841	1.26146	0.145679	8.65916	4.75262e-18	6.68609e-17
ENSCAFG00000029121	238.325	-2.48601	0.287377	-8.65068	5.11942e-18	7.19654e-17	FAM78A
ENSCAFG00000019687	1753.92	-1.0378	0.120008	-8.6478	5.25004e-18	7.37444e-17
ENSCAFG00000005226	1090.41	0.898207	0.103875	8.64698	5.28791e-18	7.42189e-17	FAM208B
ENSCAFG00000029077	2711.79	0.921334	0.106607	8.64233	5.50784e-18	7.72459e-17	PTGES3
ENSCAFG00000014762	56.6095	-3.49238	0.404113	-8.64211	5.5185e-18	7.73357e-17	TMEM235
ENSCAFG00000008528	900.828	0.896614	0.103757	8.64144	5.55071e-18	7.77271e-17	GPR87
ENSCAFG00000014992	233.477	-2.09607	0.242683	-8.63706	5.76788e-18	8.07058e-17	FMO3
ENSCAFG00000032243	286.222	3.40226	0.393947	8.63635	5.80397e-18	8.11483e-17	DIO2
ENSCAFG00000000643	966.862	1.35708	0.157174	8.63425	5.91135e-18	8.2586e-17	AZIN1
ENSCAFG00000011381	170.268	2.73372	0.316979	8.62431	6.44807e-18	9.0015e-17	ZBTB41
ENSCAFG00000001141	8482.21	0.924629	0.107214	8.62415	6.45701e-18	9.00705e-17	NDRG1
ENSCAFG00000014178	1032.17	-0.924069	0.107165	-8.6229	6.52795e-18	9.09902e-17	RANBP1
ENSCAFG00000002742	229.382	2.79311	0.324051	8.61935	6.73358e-18	9.37843e-17	FAM126A
ENSCAFG00000003910	562.048	-1.79805	0.208704	-8.61531	6.97512e-18	9.7074e-17	RASIP1
ENSCAFG00000011591	418.005	-1.34289	0.155904	-8.61361	7.07941e-18	9.84499e-17	HCCS
ENSCAFG00000020261	91.5194	-3.33522	0.387279	-8.61193	7.18428e-18	9.98318e-17
ENSCAFG00000016209	328.128	1.70525	0.19808	8.60888	7.37763e-18	1.0244e-16	RSC1A1
ENSCAFG00000004687	610.311	-1.40747	0.163505	-8.60815	7.42495e-18	1.03018e-16	NOS3
ENSCAFG00000000839	319.008	1.49339	0.173615	8.6017	7.85437e-18	1.08893e-16	MAL2
ENSCAFG00000004215	459.977	-1.13685	0.132237	-8.59706	8.17819e-18	1.13296e-16	MSRB2
ENSCAFG00000016832	611.528	1.53515	0.178575	8.59668	8.20526e-18	1.13584e-16	CBX1
ENSCAFG00000008827	630.075	0.99099	0.115313	8.59393	8.40436e-18	1.16252e-16	ALMS1
ENSCAFG00000003528	1378.04	1.38771	0.161485	8.59346	8.43923e-18	1.16645e-16	TCAF1
ENSCAFG00000017057	664.421	-1.23946	0.144245	-8.59278	8.48887e-18	1.17242e-16	ARHGEF15
ENSCAFG00000019500	529.977	-2.83125	0.329777	-8.58534	9.05659e-18	1.24988e-16	GAMT
ENSCAFG00000014559	479.901	1.25082	0.14572	8.58368	9.1885e-18	1.26712e-16	NIN
ENSCAFG00000006410	424.55	1.48563	0.173125	8.58127	9.38316e-18	1.29298e-16	WRN
ENSCAFG00000013392	1690.42	0.744394	0.0867507	8.58085	9.41775e-18	1.29676e-16	SETD2
ENSCAFG00000001868	1653.03	-0.790645	0.0921885	-8.5764	9.78898e-18	1.34686e-16	YIPF3
ENSCAFG00000020249	1834.8	2.11284	0.246388	8.57526	9.88657e-18	1.35925e-16	CLCA2
ENSCAFG00000017716	2724.39	1.28493	0.149909	8.57139	1.02242e-17	1.40461e-16	EEF2K
ENSCAFG00000028507	397.914	1.38383	0.161533	8.56682	1.06382e-17	1.45948e-16	PDZD3
ENSCAFG00000004817	1585.51	0.890237	0.103917	8.5668	1.06397e-17	1.45948e-16	ELF1
ENSCAFG00000032611	651.738	-3.05787	0.356992	-8.56565	1.07466e-17	1.47302e-16	C4orf48
ENSCAFG00000007167	930.196	0.951594	0.111143	8.56188	1.11038e-17	1.52085e-16
ENSCAFG00000011125	866.831	1.14885	0.134305	8.55403	1.18869e-17	1.62687e-16	RAB3GAP2
ENSCAFG00000009476	748.99	1.52385	0.178253	8.54882	1.24352e-17	1.70064e-16	AFF1
ENSCAFG00000000416	648.292	-1.20284	0.140731	-8.54714	1.26171e-17	1.72421e-16	C6orf136
ENSCAFG00000015337	2246.56	-0.89586	0.104825	-8.54621	1.27198e-17	1.73694e-16	PLVAP
ENSCAFG00000018828	9622.83	-3.31739	0.388198	-8.54563	1.2784e-17	1.74439e-16	CIDEA
ENSCAFG00000014781	145.348	1.91208	0.223783	8.54434	1.29272e-17	1.7626e-16	USP37
ENSCAFG00000008039	977.986	1.80747	0.211576	8.54287	1.30928e-17	1.78385e-16	DIP2B
ENSCAFG00000001299	710.253	-1.52749	0.178865	-8.5399	1.3434e-17	1.82896e-16	ZC3H3
ENSCAFG00000012292	76.5179	-3.5856	0.419929	-8.5386	1.35857e-17	1.84823e-16
ENSCAFG00000009181	1130.06	-1.03328	0.121053	-8.53575	1.39254e-17	1.89301e-16	RAPGEF3
ENSCAFG00000015963	2182.38	-1.35861	0.159238	-8.53197	1.43877e-17	1.9544e-16	FADS3
ENSCAFG00000012199	1369.41	-0.759317	0.0890673	-8.5252	1.5255e-17	2.07067e-16	BAG3
ENSCAFG00000015021	2949.91	-0.933477	0.109513	-8.52387	1.54311e-17	2.09301e-16	USP11
ENSCAFG00000018247	1246.27	-1.03324	0.121285	-8.51911	1.60789e-17	2.17924e-16	SNRPD1
ENSCAFG00000016038	3099.14	-5.60185	0.657911	-8.51459	1.67176e-17	2.26411e-16	LDB3
ENSCAFG00000014540	31.0379	-5.62543	0.6607	-8.51435	1.67524e-17	2.26714e-16
ENSCAFG00000004751	181.292	-1.98601	0.233339	-8.51126	1.72055e-17	2.32671e-16	ZNF575
ENSCAFG00000007302	1698.65	0.895531	0.105256	8.50814	1.76752e-17	2.38846e-16	TNKS2
ENSCAFG00000005980	643.225	1.27043	0.149324	8.50787	1.77156e-17	2.39213e-16	HEATR5B
ENSCAFG00000004467	1707.41	0.863887	0.101576	8.50485	1.81826e-17	2.45337e-16	XPC
ENSCAFG00000004613	1788.35	-1.1417	0.134306	-8.50073	1.88407e-17	2.54028e-16	PLXND1
ENSCAFG00000000432	2280.19	0.807876	0.0950891	8.49599	1.96249e-17	2.64405e-16	CCT2
ENSCAFG00000015315	1890.5	-1.04767	0.123338	-8.49431	1.99108e-17	2.68057e-16	SLC27A1
ENSCAFG00000011160	319.671	1.69975	0.200236	8.48871	2.0895e-17	2.81099e-16	LRRC58
ENSCAFG00000010250	1765.59	1.60123	0.188678	8.4866	2.12766e-17	2.8602e-16	KIF21A
ENSCAFG00000016385	1031.2	-1.21871	0.143617	-8.48579	2.14257e-17	2.87811e-16	ADGRE5
ENSCAFG00000011986	10174.4	-2.90115	0.34213	-8.47967	2.25836e-17	3.03141e-16	PLIN1
ENSCAFG00000019254	1437.45	-0.81191	0.0957617	-8.47844	2.28238e-17	3.06139e-16
ENSCAFG00000030303	788.217	-1.12874	0.13317	-8.47592	2.33228e-17	3.12601e-16
ENSCAFG00000008319	81.0295	-2.57944	0.304402	-8.47381	2.37498e-17	3.1809e-16	CHODL
ENSCAFG00000020227	483.401	-1.06946	0.126334	-8.46537	2.55336e-17	3.41728e-16	DENND1A
ENSCAFG00000000431	175.601	1.95237	0.230695	8.46298	2.60621e-17	3.48545e-16	FRS2
ENSCAFG00000017600	332.916	1.88788	0.223151	8.46012	2.67092e-17	3.56935e-16	BTBD7
ENSCAFG00000007672	655.616	0.98424	0.116349	8.45937	2.68832e-17	3.58996e-16	CHD1
ENSCAFG00000005730	3722.89	1.2956	0.153174	8.4583	2.71307e-17	3.62035e-16	DOCK9
ENSCAFG00000015889	187.983	-2.34373	0.277147	-8.45662	2.75237e-17	3.6701e-16
ENSCAFG00000005436	317.291	-1.66873	0.197465	-8.45075	2.89438e-17	3.85662e-16
ENSCAFG00000014043	100.946	-2.09564	0.24802	-8.44945	2.92673e-17	3.89687e-16
ENSCAFG00000006840	516.32	1.40036	0.165816	8.44523	3.03449e-17	4.03739e-16	LDLRAD3
ENSCAFG00000004365	1477.71	1.13612	0.134561	8.44314	3.08915e-17	4.10709e-16	ABI1
ENSCAFG00000015641	1693.96	-1.18572	0.14057	-8.43507	3.31008e-17	4.39761e-16	OBSL1
ENSCAFG00000010421	549.225	-1.01975	0.120899	-8.43475	3.31904e-17	4.40628e-16	DCPS
ENSCAFG00000011693	414.422	-1.41226	0.167478	-8.43249	3.38394e-17	4.48916e-16	KLHDC8B
ENSCAFG00000019360	858.926	-1.49766	0.177627	-8.43149	3.41292e-17	4.52431e-16
ENSCAFG00000015398	4223.04	-0.846229	0.100408	-8.42791	3.51886e-17	4.66134e-16	VDAC2
ENSCAFG00000032538	2234.07	1.09646	0.1301	8.42781	3.52203e-17	4.66213e-16	REEP3
ENSCAFG00000016912	578.227	1.09425	0.129869	8.42578	3.58362e-17	4.7402e-16
ENSCAFG00000014244	1801.48	-1.51912	0.180322	-8.42451	3.6226e-17	4.78827e-16
ENSCAFG00000023988	298.703	1.52699	0.18139	8.41827	3.82089e-17	5.04669e-16	ZNF24
ENSCAFG00000003384	1067.12	-1.15923	0.137717	-8.41746	3.84736e-17	5.07795e-16	STK40
ENSCAFG00000006154	644.44	-1.07522	0.127762	-8.4158	3.90229e-17	5.14671e-16	EIF4EBP1
ENSCAFG00000014056	680.148	-1.14831	0.136465	-8.41467	3.94013e-17	5.19285e-16	MID1IP1
ENSCAFG00000029111	30.1264	-5.57942	0.663117	-8.41393	3.96504e-17	5.22188e-16	LBX1
ENSCAFG00000019477	3177.88	1.3246	0.157433	8.41374	3.97143e-17	5.22651e-16	MEGF6
ENSCAFG00000011921	144.723	-3.92808	0.466915	-8.41283	4.00221e-17	5.2632e-16	ASB11
ENSCAFG00000007095	3469.45	-2.21943	0.263859	-8.41144	4.05016e-17	5.3224e-16	FXYD1
ENSCAFG00000012084	927.118	-2.63934	0.313879	-8.40879	4.1425e-17	5.43981e-16	ADCY5
ENSCAFG00000014383	608.046	1.47892	0.175919	8.4068	4.21347e-17	5.529e-16	MAP4K5
ENSCAFG00000013740	1299.93	1.42359	0.169386	8.40446	4.29847e-17	5.63646e-16	MAP2
ENSCAFG00000019990	278.412	-2.0756	0.247051	-8.40149	4.40853e-17	5.7766e-16	IER5L
ENSCAFG00000018740	9138.14	0.948687	0.112953	8.39894	4.5054e-17	5.89928e-16
ENSCAFG00000030896	25104.9	-0.824099	0.0981377	-8.39737	4.56575e-17	5.97399e-16	RPS23
ENSCAFG00000014533	3369.32	1.06673	0.127123	8.39136	4.80531e-17	6.28291e-16	2005-09-01
ENSCAFG00000019451	306.95	-1.68364	0.200725	-8.38778	4.95401e-17	6.47267e-16	TKTL1
ENSCAFG00000029362	93.8342	-2.90891	0.346809	-8.38766	4.95922e-17	6.47481e-16
ENSCAFG00000008853	2135.06	1.47957	0.176429	8.3862	5.02099e-17	6.55075e-16	TIAM1
ENSCAFG00000007066	28.837	-5.81993	0.694161	-8.38413	5.11044e-17	6.66266e-16
ENSCAFG00000012395	24052.7	-0.919877	0.109739	-8.38238	5.18673e-17	6.75726e-16
ENSCAFG00000001514	1030.93	-1.01112	0.120653	-8.38039	5.27526e-17	6.86767e-16	MPST
ENSCAFG00000001774	2042.5	-0.908891	0.108535	-8.37419	5.56053e-17	7.23387e-16	CUL7
ENSCAFG00000020014	510.283	-1.90976	0.228084	-8.37304	5.61507e-17	7.29959e-16	GCSH
ENSCAFG00000011971	1434.07	1.31164	0.156653	8.37295	5.61957e-17	7.30021e-16	IRF6
ENSCAFG00000013430	245.447	-1.3551	0.161892	-8.37036	5.7442e-17	7.45678e-16	ZNF511
ENSCAFG00000030763	1673.55	0.890009	0.10639	8.3655	5.98599e-17	7.7651e-16	FAM210B
ENSCAFG00000016225	568.594	-0.991544	0.118566	-8.36281	6.12414e-17	7.93864e-16	ACAP1
ENSCAFG00000007875	7695.3	-1.22596	0.146675	-8.35835	6.36034e-17	8.23893e-16	TMSB10
ENSCAFG00000018529	431.33	-1.20101	0.143695	-8.35804	6.3769e-17	8.25449e-16	ZNF414
ENSCAFG00000011029	619.898	-1.89086	0.226373	-8.35283	6.66465e-17	8.62082e-16	COX17
ENSCAFG00000003348	1462.91	1.59917	0.19146	8.3525	6.6833e-17	8.63878e-16	MBOAT2
ENSCAFG00000010353	106.832	-4.09897	0.490864	-8.35053	6.79553e-17	8.7776e-16	MRGPRG
ENSCAFG00000014490	1569.11	-1.82424	0.218473	-8.34996	6.82862e-17	8.81407e-16	IGFBP2
ENSCAFG00000000137	1754.24	-0.74709	0.0894802	-8.34922	6.87131e-17	8.86287e-16	TXNL1
ENSCAFG00000018405	646.01	-2.12793	0.254876	-8.34887	6.89219e-17	8.88348e-16	FST
ENSCAFG00000012932	370.082	-1.13977	0.136533	-8.34796	6.94526e-17	8.94554e-16	RHOBTB1
ENSCAFG00000023006	1596.19	0.983759	0.117865	8.34648	7.03253e-17	9.05151e-16	ALOX12
ENSCAFG00000017763	123.711	2.15127	0.257749	8.34639	7.03799e-17	9.05212e-16
ENSCAFG00000010695	44.6223	-4.24893	0.509168	-8.34485	7.13022e-17	9.16425e-16	LSMEM2
ENSCAFG00000001711	1122.24	-0.865801	0.10376	-8.34429	7.16413e-17	9.20132e-16	HMOX1
ENSCAFG00000004730	137.574	-1.75415	0.210247	-8.34328	7.22592e-17	9.27412e-16	PLAUR
ENSCAFG00000019018	34.9861	-4.91892	0.589818	-8.33973	7.44623e-17	9.55011e-16	PLIN5
ENSCAFG00000000377	198.641	1.77064	0.212405	8.33612	7.67681e-17	9.83889e-16
ENSCAFG00000011122	1042.79	1.0619	0.127409	8.33458	7.77743e-17	9.96082e-16	GSK3B
ENSCAFG00000005656	563.355	1.39282	0.167144	8.33303	7.88004e-17	1.00851e-15	SLC15A1
ENSCAFG00000002659	601.8	1.00397	0.120507	8.3312	8.00267e-17	1.02348e-15	MSH2
ENSCAFG00000012521	687.075	1.08593	0.130362	8.3301	8.0773e-17	1.0323e-15	TLK1
ENSCAFG00000002078	1056.37	1.68838	0.202768	8.32668	8.31409e-17	1.06182e-15
ENSCAFG00000005504	1873.22	0.895218	0.107562	8.32281	8.58992e-17	1.09627e-15
ENSCAFG00000016137	790.07	-1.07144	0.128776	-8.3202	8.78119e-17	1.1199e-15	GPS2
ENSCAFG00000006515	943.482	-1.26622	0.152192	-8.31988	8.80546e-17	1.1222e-15	PTDSS2
ENSCAFG00000012181	76.8544	-4.88407	0.587176	-8.3179	8.95384e-17	1.14031e-15	ACTC1
ENSCAFG00000005042	779.169	0.978208	0.117606	8.31763	8.97359e-17	1.14202e-15	RAB3GAP1
ENSCAFG00000010478	6338.36	0.631742	0.0759713	8.31554	9.13371e-17	1.16159e-15	CTTN
ENSCAFG00000001598	193.701	1.57987	0.190022	8.31418	9.23923e-17	1.17419e-15	HAUS6
ENSCAFG00000002963	54.0345	-4.6407	0.55897	-8.30224	1.02163e-16	1.29745e-15	HOXA10
ENSCAFG00000019590	851.532	-1.63145	0.196637	-8.29676	1.06992e-16	1.35783e-15	UBL4A
ENSCAFG00000019627	1001.51	-1.10834	0.133659	-8.29227	1.11112e-16	1.40913e-15	MPP1
ENSCAFG00000012683	1773.89	-1.51614	0.182864	-8.2911	1.12211e-16	1.42207e-15	TSTD1
ENSCAFG00000008401	705.999	0.948082	0.114386	8.28845	1.14731e-16	1.453e-15	P2RX7
ENSCAFG00000011669	1255.57	-0.898408	0.108411	-8.28708	1.16063e-16	1.46884e-15	SRSF4
ENSCAFG00000009443	375.728	-1.40238	0.169292	-8.28377	1.19337e-16	1.50922e-15	IRX5
ENSCAFG00000016896	826.105	-1.11027	0.134051	-8.28243	1.2069e-16	1.52527e-15	TGFB1I1
ENSCAFG00000007306	304.786	1.77815	0.214751	8.28006	1.23118e-16	1.55487e-15	MAPRE1
ENSCAFG00000004093	9863.94	-1.7261	0.208549	-8.27668	1.26652e-16	1.59839e-15	MGLL
ENSCAFG00000005632	1245.4	0.882811	0.106705	8.27337	1.30223e-16	1.64231e-15	KAT6A
ENSCAFG00000020235	454.819	1.33428	0.161288	8.27269	1.30967e-16	1.64998e-15	STRBP
ENSCAFG00000032004	1865.59	0.853558	0.103178	8.27265	1.31012e-16	1.64998e-15	C2orf68
ENSCAFG00000019766	597.638	1.22668	0.148312	8.27091	1.3294e-16	1.67309e-15	CEPT1
ENSCAFG00000006889	7765.5	1.12396	0.135955	8.26716	1.37185e-16	1.72531e-15	CD44
ENSCAFG00000001488	188.556	-2.07359	0.250832	-8.26685	1.37546e-16	1.72867e-15	MDGA1
ENSCAFG00000014835	1131.96	0.987349	0.119472	8.26425	1.4058e-16	1.76556e-15	USP54
ENSCAFG00000012544	4285.09	0.589398	0.0713804	8.25714	1.49202e-16	1.87256e-15	COPA
ENSCAFG00000029104	545.514	1.21333	0.146953	8.25656	1.49928e-16	1.88036e-15
ENSCAFG00000017476	486.479	1.47628	0.178893	8.25235	1.55309e-16	1.94651e-15	FEM1B
ENSCAFG00000000190	23627.2	-0.841934	0.10203	-8.25183	1.55989e-16	1.95368e-15
ENSCAFG00000001324	9836.66	-1.22872	0.148921	-8.25085	1.57265e-16	1.96831e-15	ATF4
ENSCAFG00000006601	725.22	-1.10254	0.133641	-8.25	1.58398e-16	1.98112e-15	POLR2I
ENSCAFG00000024768	145.23	-2.29718	0.278609	-8.24517	1.6492e-16	2.06127e-15
ENSCAFG00000006099	700.32	1.23782	0.150145	8.24415	1.66338e-16	2.07756e-15	DDHD2
ENSCAFG00000016452	1455.36	1.43835	0.174521	8.24168	1.69809e-16	2.11947e-15
ENSCAFG00000013650	893.404	0.860359	0.1044	8.24102	1.70746e-16	2.12969e-15	CTTNBP2NL
ENSCAFG00000003942	1232.44	1.13349	0.137582	8.23863	1.74199e-16	2.17126e-15	REV3L
ENSCAFG00000032334	34.5833	-4.44047	0.539007	-8.23824	1.74756e-16	2.17672e-15
ENSCAFG00000029884	21045.7	-0.842588	0.102294	-8.23693	1.76689e-16	2.19928e-15
ENSCAFG00000000076	840.506	-1.11194	0.135079	-8.2318	1.84416e-16	2.29389e-15	PYM1
ENSCAFG00000009920	207.186	-3.12511	0.379697	-8.23054	1.86377e-16	2.31669e-15	GMPR
ENSCAFG00000010723	561.22	0.992214	0.120591	8.22792	1.90495e-16	2.36626e-15	GTF3C3
ENSCAFG00000000464	781.571	1.11668	0.135936	8.21475	2.12605e-16	2.63909e-15	CNOT6
ENSCAFG00000031209	392.89	-1.33339	0.162346	-8.21326	2.15271e-16	2.67036e-15	PDF
ENSCAFG00000018523	1304.58	1.17238	0.142751	8.21278	2.16118e-16	2.67904e-15	USP22
ENSCAFG00000000352	3379.57	0.719076	0.0875634	8.21206	2.17429e-16	2.69344e-15	XPOT
ENSCAFG00000008402	1826.05	-0.819176	0.0998244	-8.20616	2.28366e-16	2.82701e-15	AUP1
ENSCAFG00000003939	1805.23	0.847719	0.103312	8.20547	2.29699e-16	2.84156e-15	HBP1
ENSCAFG00000013791	923.371	1.12743	0.137449	8.20251	2.35411e-16	2.91025e-15	DDX21
ENSCAFG00000004045	545.867	1.49494	0.1824	8.19597	2.48581e-16	3.07096e-15	ARHGAP12
ENSCAFG00000017129	1597.37	-0.888895	0.108471	-8.19474	2.51129e-16	3.10034e-15	FLAD1
ENSCAFG00000022742	36936.7	-1.11026	0.135539	-8.19144	2.58116e-16	3.18442e-15	CYTB
ENSCAFG00000001526	253.369	-1.49148	0.182089	-8.19094	2.59198e-16	3.1956e-15	IFT27
ENSCAFG00000009802	402.319	1.28912	0.157387	8.19073	2.59656e-16	3.19908e-15	CYLD
ENSCAFG00000017401	6853.99	1.93857	0.236747	8.18835	2.64842e-16	3.26076e-15	POF1B
ENSCAFG00000015695	928.636	0.951244	0.116177	8.18788	2.65863e-16	3.27111e-15	PRKCH
ENSCAFG00000000982	903.644	-1.76554	0.21564	-8.18745	2.66808e-16	3.28051e-15	NDUFA6
ENSCAFG00000004375	241.794	-1.50607	0.183963	-8.18683	2.68187e-16	3.29523e-15	NUP210
ENSCAFG00000005638	807.705	-0.931566	0.11381	-8.18525	2.71748e-16	3.33673e-15	SIRT2
ENSCAFG00000010666	27.2758	-5.72052	0.699582	-8.17706	2.90864e-16	3.56802e-15	RPS17
ENSCAFG00000018711	408.089	1.7498	0.213991	8.17701	2.90978e-16	3.56802e-15	RANBP3L
ENSCAFG00000017095	1873.68	-1.18916	0.145459	-8.17527	2.95215e-16	3.61753e-15	YPEL3
ENSCAFG00000013254	455.894	1.41365	0.173016	8.17066	3.06698e-16	3.7557e-15	GPR155
ENSCAFG00000019414	1182.23	-1.30842	0.160257	-8.16451	3.22749e-16	3.94959e-15	SF3A2
ENSCAFG00000020027	2169.99	0.865626	0.106053	8.16222	3.2892e-16	4.0224e-15
ENSCAFG00000031868	201.429	1.82263	0.223467	8.15611	3.4598e-16	4.22817e-15	ZNF518A
ENSCAFG00000018796	1359.75	-1.20405	0.147716	-8.15114	3.60511e-16	4.40279e-15	C19orf70
ENSCAFG00000020038	198.48	-1.77248	0.217518	-8.14866	3.67976e-16	4.49093e-15	ADAMTS18
ENSCAFG00000006412	4534.64	1.69927	0.208565	8.14744	3.71708e-16	4.53344e-15	HAL
ENSCAFG00000019867	1057.18	1.0912	0.134056	8.13987	3.95704e-16	4.82286e-15	WDR47
ENSCAFG00000023828	3361.21	1.64115	0.201642	8.13893	3.98793e-16	4.85725e-15	TGM3
ENSCAFG00000015819	6604.3	1.29012	0.158516	8.13878	3.99293e-16	4.86007e-15	SYNE2
ENSCAFG00000005907	453.156	1.46453	0.17999	8.13671	4.06169e-16	4.94046e-15	ZMAT2
ENSCAFG00000011047	255.97	-1.7554	0.215808	-8.13409	4.15045e-16	5.04503e-15	IL3RA
ENSCAFG00000007749	2099.78	0.957954	0.117778	8.13359	4.16767e-16	5.06257e-15	MYOF
ENSCAFG00000006163	2741.55	1.44213	0.177397	8.12935	4.3159e-16	5.23913e-15	EEA1
ENSCAFG00000015402	909.443	0.81267	0.0999806	8.12828	4.35429e-16	5.28219e-15	BOD1L1
ENSCAFG00000031706	2999.73	1.0991	0.135231	8.12757	4.37985e-16	5.30965e-15
ENSCAFG00000006761	916.508	1.10942	0.136669	8.11761	4.75464e-16	5.76016e-15	API5
ENSCAFG00000003496	255.287	2.00609	0.247234	8.11415	4.89207e-16	5.9227e-15	WNT16
ENSCAFG00000019887	503.307	1.7507	0.216107	8.10108	5.44724e-16	6.59043e-15	GTF3C4
ENSCAFG00000010495	288.147	2.38264	0.294163	8.09973	5.50791e-16	6.6594e-15
ENSCAFG00000032349	29.5202	-5.47411	0.675933	-8.0986	5.55969e-16	6.71753e-15
ENSCAFG00000016798	203.537	2.36078	0.291542	8.09754	5.608e-16	6.77139e-15	CREBRF
ENSCAFG00000005640	838.073	-0.95633	0.118194	-8.09116	5.9097e-16	7.13093e-15	SGSH
ENSCAFG00000004958	39.7846	-4.57283	0.566031	-8.07877	6.54245e-16	7.88919e-15	ATP1A3
ENSCAFG00000006374	552.181	-1.01122	0.125191	-8.07737	6.61766e-16	7.97459e-15	C20orf194
ENSCAFG00000003990	539.608	1.39693	0.172968	8.07621	6.6811e-16	8.04569e-15	KDM7A
ENSCAFG00000031660	314.925	-1.26683	0.156875	-8.07541	6.7252e-16	8.09343e-15	SLC39A3
ENSCAFG00000004427	88.7855	-4.21977	0.522564	-8.07511	6.74143e-16	8.10759e-15
ENSCAFG00000000928	504.106	1.16878	0.144757	8.07404	6.80072e-16	8.17348e-15
ENSCAFG00000013600	252.792	-2.22294	0.275363	-8.07277	6.87235e-16	8.25409e-15	PTH1R
ENSCAFG00000000172	286.839	1.54688	0.191692	8.06962	7.0519e-16	8.46414e-15
ENSCAFG00000008021	27481.2	1.07189	0.132849	8.0685	7.11646e-16	8.53599e-15
ENSCAFG00000031728	3430.23	0.863812	0.107165	8.06061	7.59139e-16	9.09964e-15	YAP1
ENSCAFG00000025183	1649.04	0.894152	0.110937	8.05998	7.63098e-16	9.14105e-15	EPS8L2
ENSCAFG00000019744	1109.26	2.05184	0.254662	8.05712	7.81121e-16	9.35078e-15	CTNNBIP1
ENSCAFG00000013076	569.345	-0.994862	0.123506	-8.05519	7.93572e-16	9.49357e-15	DTYMK
ENSCAFG00000002315	510.305	1.16356	0.144491	8.05286	8.08843e-16	9.66989e-15	RNF38
ENSCAFG00000000370	1686.44	-0.942047	0.117086	-8.04578	8.56994e-16	1.02388e-14
ENSCAFG00000007067	770.959	0.993796	0.123522	8.04547	8.59119e-16	1.02574e-14	NUP58
ENSCAFG00000004690	8086.64	0.737349	0.09167	8.04352	8.7293e-16	1.04155e-14
ENSCAFG00000011484	1497.92	0.760634	0.0945785	8.04236	8.81259e-16	1.05079e-14	GIGYF2
ENSCAFG00000005483	1064.82	-0.98654	0.122695	-8.04059	8.94077e-16	1.06538e-14	ARHGEF40
ENSCAFG00000005506	1268.67	-0.742265	0.0923316	-8.03912	9.04879e-16	1.07754e-14	CYTH1
ENSCAFG00000031546	1010.82	0.989254	0.123099	8.03628	9.26106e-16	1.1021e-14	PIK3C2A
ENSCAFG00000009026	111.489	-2.69358	0.335188	-8.03602	9.28058e-16	1.1037e-14	NECAB1
ENSCAFG00000019971	770.984	-1.24747	0.155309	-8.03217	9.57644e-16	1.13814e-14
ENSCAFG00000012866	775.342	-1.28561	0.160071	-8.03149	9.62967e-16	1.14371e-14	UROS
ENSCAFG00000009849	181.632	-2.24449	0.279638	-8.02641	1.00363e-15	1.19123e-14	SPTBN5
ENSCAFG00000013713	408.431	1.36141	0.169657	8.0245	1.01941e-15	1.20843e-14	GK
ENSCAFG00000025402	707.147	2.43898	0.303942	8.02449	1.01945e-15	1.20843e-14	KRT78
ENSCAFG00000002926	95.3354	2.565	0.31969	8.0234	1.02855e-15	1.21841e-14	MOB1B
ENSCAFG00000011145	434.469	1.32982	0.165768	8.02221	1.03863e-15	1.22955e-14	STK38L
ENSCAFG00000013981	152.829	1.90526	0.237539	8.02084	1.05023e-15	1.24247e-14	RALGPS2
ENSCAFG00000007248	2032.09	1.11473	0.139008	8.01915	1.06476e-15	1.25885e-14	GNPTAB
ENSCAFG00000013288	1054.52	0.888846	0.110845	8.01879	1.06791e-15	1.26174e-14	ADAMTSL3
ENSCAFG00000015452	763.579	1.03644	0.129285	8.01671	1.08618e-15	1.2825e-14	ARL6IP1
ENSCAFG00000011108	157.31	2.20059	0.274538	8.01562	1.09585e-15	1.29307e-14	GNA13
ENSCAFG00000018880	1062.1	0.897229	0.11199	8.01171	1.13123e-15	1.33395e-14	CEP192
ENSCAFG00000009838	1055.98	-1.34086	0.167422	-8.00888	1.15757e-15	1.36413e-14	SIRT5
ENSCAFG00000012610	103.436	-2.64167	0.330086	-8.00295	1.2147e-15	1.43052e-14	LMO3
ENSCAFG00000003620	677.816	-1.30908	0.163609	-8.00127	1.23142e-15	1.44928e-14	RCN3
ENSCAFG00000029142	1031.13	1.33133	0.166404	8.00059	1.23829e-15	1.45642e-14	C5orf51
ENSCAFG00000032748	3831.03	1.45474	0.181862	7.99916	1.25275e-15	1.47246e-14	UBL3
ENSCAFG00000003897	945.168	1.35048	0.168887	7.99634	1.28172e-15	1.50555e-14	RNF11
ENSCAFG00000007958	146.892	-2.43559	0.304719	-7.9929	1.31804e-15	1.5472e-14	APLNR
ENSCAFG00000000492	297.923	3.66573	0.45899	7.98651	1.38808e-15	1.62837e-14
ENSCAFG00000018875	255.704	2.68493	0.336319	7.9833	1.4247e-15	1.67024e-14	HOOK1
ENSCAFG00000014027	5495.68	1.12414	0.140827	7.98245	1.43452e-15	1.68067e-14	LANCL1
ENSCAFG00000004471	491.76	1.40918	0.176603	7.97934	1.47114e-15	1.72246e-14	EED
ENSCAFG00000002124	25.3491	-5.6171	0.704029	-7.97851	1.4811e-15	1.73301e-14	ASB4
ENSCAFG00000015381	1096.74	0.897417	0.112574	7.97178	1.56399e-15	1.82882e-14	CCND2
ENSCAFG00000028725	156.203	1.76896	0.222016	7.96771	1.6164e-15	1.88889e-14
ENSCAFG00000003884	975.38	0.932759	0.117163	7.96121	1.70365e-15	1.98957e-14	TXNRD3
ENSCAFG00000000866	912.226	-0.849522	0.10677	-7.95655	1.76901e-15	2.06456e-14	DACT2
ENSCAFG00000019226	1002.28	-1.41797	0.178222	-7.9562	1.77403e-15	2.0691e-14	PAM16
ENSCAFG00000023677	153	1.75093	0.22008	7.95589	1.77848e-15	2.07295e-14
ENSCAFG00000001210	28.5689	-5.63938	0.709119	-7.95267	1.8254e-15	2.12628e-14
ENSCAFG00000014738	3556.29	-1.15061	0.1447	-7.9517	1.83974e-15	2.1416e-14
ENSCAFG00000001815	472.25	1.27053	0.159821	7.94972	1.86936e-15	2.17469e-14	GDA
ENSCAFG00000016498	858.296	-2.83271	0.356637	-7.94283	1.97624e-15	2.29756e-14	SOD3
ENSCAFG00000024888	796.751	-2.36387	0.297834	-7.93687	2.07351e-15	2.40852e-14	FOLH1
ENSCAFG00000005372	569.926	-1.13364	0.142833	-7.93682	2.07434e-15	2.40852e-14	C19orf47
ENSCAFG00000029619	6360.69	0.835949	0.105344	7.9354	2.09813e-15	2.43458e-14
ENSCAFG00000019432	1397.86	-1.28418	0.161844	-7.93468	2.11044e-15	2.44731e-14	BTBD2
ENSCAFG00000016387	434.289	1.26076	0.158909	7.93382	2.12498e-15	2.46259e-14	RBPJ
ENSCAFG00000007805	1111.48	0.853903	0.107641	7.93285	2.14179e-15	2.48048e-14	OCLN
ENSCAFG00000015708	4304.71	-1.50093	0.189271	-7.9301	2.18972e-15	2.53438e-14	ACTA2
ENSCAFG00000019749	26.2841	-5.6075	0.707547	-7.92527	2.27655e-15	2.6332e-14
ENSCAFG00000008082	182.196	-1.63959	0.206934	-7.92325	2.31373e-15	2.67449e-14	RASSF10
ENSCAFG00000009200	29.6808	-5.21299	0.657944	-7.92314	2.31585e-15	2.67524e-14
ENSCAFG00000001214	1330.28	1.02254	0.129066	7.92259	2.32613e-15	2.6854e-14
ENSCAFG00000029945	9190.13	-1.49379	0.188559	-7.92214	2.33455e-15	2.69341e-14
ENSCAFG00000002977	528.132	-1.43232	0.180822	-7.92116	2.35313e-15	2.71312e-14	HIBADH
ENSCAFG00000010580	48.4998	-3.1118	0.392878	-7.92052	2.36526e-15	2.72538e-14
ENSCAFG00000019827	357.85	-2.78013	0.351014	-7.92027	2.37003e-15	2.72915e-14	AMIGO1
ENSCAFG00000002413	6217.38	1.11085	0.140365	7.91398	2.49288e-15	2.86879e-14	DST
ENSCAFG00000031270	975.258	-1.37137	0.173324	-7.91219	2.52903e-15	2.90808e-14	UQCC2
ENSCAFG00000005253	916.368	1.02286	0.129277	7.91213	2.53023e-15	2.90808e-14	WDR43
ENSCAFG00000019662	861.937	-1.03986	0.131442	-7.91113	2.55067e-15	2.92971e-14	PIGQ
ENSCAFG00000008673	598.584	1.1535	0.145825	7.91018	2.57017e-15	2.95025e-14	DHX36
ENSCAFG00000013585	36.4352	-4.68696	0.592557	-7.90972	2.57959e-15	2.95919e-14
ENSCAFG00000002318	1475.62	1.37393	0.173743	7.90785	2.61881e-15	3.00228e-14	ARL4A
ENSCAFG00000001545	296.309	1.98643	0.251258	7.90595	2.659e-15	3.04643e-14	TTC39B
ENSCAFG00000023269	1183.65	-1.39393	0.176339	-7.90485	2.68258e-15	3.07151e-14	GAS1
ENSCAFG00000007483	257.703	-1.76261	0.223024	-7.90323	2.71776e-15	3.10984e-14
ENSCAFG00000012375	526.198	-1.67554	0.212091	-7.90009	2.78694e-15	3.18698e-14	NFATC4
ENSCAFG00000005772	352.517	1.68487	0.213385	7.89592	2.88182e-15	3.29341e-14	PAWR
ENSCAFG00000002084	34.6028	-4.55873	0.57788	-7.88871	3.05337e-15	3.48725e-14
ENSCAFG00000007532	92.8164	-5.00064	0.634142	-7.88567	3.12849e-15	3.5708e-14
ENSCAFG00000018197	174.141	-2.78535	0.353294	-7.88395	3.17193e-15	3.61812e-14	ABCC6
ENSCAFG00000001414	2346.08	0.609227	0.0772757	7.88381	3.17547e-15	3.61988e-14	SRSF3
ENSCAFG00000003816	1289.94	-0.801248	0.101654	-7.88213	3.21847e-15	3.6666e-14	SMPD2
ENSCAFG00000016115	1023.08	0.827171	0.104962	7.88064	3.25705e-15	3.70822e-14	ACBD3
ENSCAFG00000005474	32.7567	-4.35033	0.552056	-7.88024	3.26747e-15	3.71775e-14	TPPP2
ENSCAFG00000009970	443.035	1.03512	0.131363	7.87988	3.27701e-15	3.72626e-14	RBBP5
ENSCAFG00000015229	562.056	-1.80764	0.22943	-7.87881	3.30515e-15	3.75591e-14	MAP1S
ENSCAFG00000032759	1325.29	-0.892786	0.113366	-7.87523	3.40114e-15	3.86257e-14	CDIPT
ENSCAFG00000011268	597.466	1.16522	0.148012	7.87252	3.47563e-15	3.9447e-14	B3GALNT2
ENSCAFG00000018266	331.335	2.01544	0.256076	7.87047	3.53317e-15	4.0075e-14	SLC6A14
ENSCAFG00000015541	1370.24	-0.752652	0.0956766	-7.86662	3.64346e-15	4.13001e-14	GMPPA
ENSCAFG00000015685	342.609	1.58539	0.201603	7.86388	3.72407e-15	4.21875e-14	LIPK
ENSCAFG00000015627	70.4242	-4.55504	0.579529	-7.8599	3.84432e-15	4.35226e-14	SIX4
ENSCAFG00000011952	94.4106	-2.1986	0.279878	-7.85557	3.97968e-15	4.50269e-14
ENSCAFG00000013083	1992.89	-0.78293	0.099696	-7.85317	4.05659e-15	4.58685e-14	BANF1
ENSCAFG00000012109	1171.23	-0.962115	0.122521	-7.85262	4.07429e-15	4.604e-14
ENSCAFG00000029967	25.4331	-5.56589	0.708846	-7.85205	4.09285e-15	4.62209e-14
ENSCAFG00000014372	411.269	-1.31985	0.168102	-7.85152	4.11015e-15	4.63874e-14	G6PC3
ENSCAFG00000006853	26.0666	-5.31736	0.677266	-7.85122	4.12007e-15	4.64705e-14
ENSCAFG00000013169	1697.95	0.675414	0.0860585	7.84832	4.21656e-15	4.75293e-14	SP3
ENSCAFG00000005979	828.715	0.853207	0.108718	7.84787	4.23155e-15	4.76686e-14	COG6
ENSCAFG00000013972	2176.57	0.740926	0.0944157	7.84749	4.24449e-15	4.77848e-14
ENSCAFG00000007903	1567.27	0.933783	0.119002	7.84676	4.26913e-15	4.80323e-14	ROBO1
ENSCAFG00000024217	1020.36	-1.55683	0.198443	-7.84522	4.32185e-15	4.85954e-14	TRAPPC5
ENSCAFG00000017259	415.533	1.49555	0.190737	7.84092	4.47246e-15	5.02577e-14	MAGT1
ENSCAFG00000017011	1913.45	0.695426	0.0887176	7.83864	4.55438e-15	5.11466e-14	HERC1
ENSCAFG00000007669	1253.31	1.39683	0.178363	7.83137	4.82583e-15	5.41615e-14	CLCN3
ENSCAFG00000031985	4848.43	-1.60134	0.20454	-7.82899	4.91822e-15	5.51644e-14	C9orf16
ENSCAFG00000005328	238.538	1.50053	0.191767	7.82479	5.0849e-15	5.69986e-14	GALNT14
ENSCAFG00000004866	504.954	1.114	0.142458	7.81989	5.28702e-15	5.92277e-14	USP6NL
ENSCAFG00000003165	323.759	1.17514	0.150315	7.8179	5.37127e-15	6.01344e-14	BPGM
ENSCAFG00000028985	24.0826	-5.53588	0.708187	-7.81697	5.41088e-15	6.05405e-14
ENSCAFG00000007767	5249.68	0.81837	0.10472	7.81483	5.50351e-15	6.1539e-14	CTNND1
ENSCAFG00000003426	4032.44	1.93823	0.248029	7.81454	5.51643e-15	6.16454e-14	TNC
ENSCAFG00000016944	2494.97	0.606759	0.077663	7.81272	5.59682e-15	6.25052e-14	ASH1L
ENSCAFG00000014993	4452.27	1.79914	0.230333	7.81103	5.6722e-15	6.33082e-14	FGFR3
ENSCAFG00000007024	49862.7	0.770698	0.0987809	7.80209	6.08902e-15	6.79186e-14	DMKN
ENSCAFG00000008883	452.847	1.39341	0.178598	7.80196	6.09549e-15	6.7949e-14	TLL1
ENSCAFG00000012111	977.259	-0.830273	0.106424	-7.80158	6.11351e-15	6.81081e-14	NDUFB3
ENSCAFG00000028619	608.838	-1.43748	0.184264	-7.8012	6.13236e-15	6.82762e-14	C1orf122
ENSCAFG00000017416	1208.11	-0.849197	0.108866	-7.80042	6.17014e-15	6.86546e-14	DENND4B
ENSCAFG00000023436	4078.53	1.83012	0.234656	7.79915	6.23248e-15	6.93058e-14	SERPINB7
ENSCAFG00000000653	24.304	-5.53249	0.709411	-7.79871	6.25431e-15	6.95059e-14
ENSCAFG00000016820	70.1249	-2.51206	0.322325	-7.79356	6.51459e-15	7.23542e-14	TMEM88
ENSCAFG00000005437	918.662	-1.00707	0.129293	-7.78906	6.75104e-15	7.49344e-14	SLCO2B1
ENSCAFG00000016110	1179.17	-0.81224	0.104298	-7.78771	6.8232e-15	7.56892e-14	CTDNEP1
ENSCAFG00000002305	1195.14	0.936251	0.120238	7.78662	6.88255e-15	7.63009e-14	LRRC1
ENSCAFG00000018188	324.621	-1.44994	0.186245	-7.78511	6.96534e-15	7.71716e-14	TNFAIP2
ENSCAFG00000011210	1105.58	-0.918397	0.117977	-7.78456	6.99542e-15	7.74576e-14	UNC93B1
ENSCAFG00000006455	2887.3	-0.581556	0.0747084	-7.78435	7.00733e-15	7.75421e-14	PSMD13
ENSCAFG00000007770	172.452	2.5316	0.325235	7.78391	7.03151e-15	7.77622e-14	LNPEP
ENSCAFG00000003314	3167.46	1.12092	0.144081	7.77976	7.26649e-15	8.0312e-14	ANXA4
ENSCAFG00000013694	9293.08	-1.90735	0.245439	-7.7712	7.77475e-15	8.58772e-14	ADIPOQ
ENSCAFG00000018989	96.8697	-2.55384	0.32866	-7.77047	7.81932e-15	8.6317e-14	BSND
ENSCAFG00000008304	1222.26	1.05081	0.135296	7.76676	8.05169e-15	8.8828e-14	AQR
ENSCAFG00000009588	375.387	1.22315	0.157512	7.76549	8.13278e-15	8.96681e-14	CHUK
ENSCAFG00000006509	779.985	0.932518	0.120149	7.76137	8.40151e-15	9.25485e-14	NEDD1
ENSCAFG00000003892	42.2986	-3.29993	0.425175	-7.76133	8.40423e-15	9.25485e-14	SLC22A16
ENSCAFG00000031110	548.014	-1.11079	0.14313	-7.76072	8.44495e-15	9.29406e-14	COA1
ENSCAFG00000000200	1434.43	1.72144	0.221876	7.75855	8.59059e-15	9.44861e-14	NDUFA4L2
ENSCAFG00000006898	580.919	-1.05233	0.135668	-7.75665	8.72016e-15	9.58531e-14	PDHX
ENSCAFG00000013760	158.47	1.63613	0.21094	7.75634	8.74131e-15	9.59782e-14
ENSCAFG00000002765	410.345	1.78854	0.230591	7.75633	8.74212e-15	9.59782e-14	UBA6
ENSCAFG00000003050	1587.41	0.856309	0.110418	7.75512	8.82595e-15	9.684e-14	XPO1
ENSCAFG00000007451	595.861	1.35878	0.175267	7.75262	9.00154e-15	9.87069e-14	NCK1
ENSCAFG00000004377	1125.42	0.850949	0.109772	7.75196	9.04864e-15	9.91635e-14	ACBD5
ENSCAFG00000004456	986.624	-1.03914	0.134163	-7.74538	9.52931e-15	1.04368e-13	NDUFB6
ENSCAFG00000006491	5464.97	-1.30594	0.168633	-7.7443	9.61098e-15	1.05199e-13	ITGA5
ENSCAFG00000029966	768.882	-1.70808	0.220582	-7.74352	9.67031e-15	1.05785e-13	ALDH1L1
ENSCAFG00000030792	2463.67	1.03704	0.133945	7.74233	9.76113e-15	1.06714e-13	CA13
ENSCAFG00000023972	265.389	1.59084	0.205488	7.74177	9.80409e-15	1.07119e-13
ENSCAFG00000032111	25.5834	-4.88343	0.631029	-7.73884	1.00327e-14	1.09551e-13
ENSCAFG00000012009	161.328	1.71744	0.222031	7.73512	1.03304e-14	1.12734e-13	CACUL1
ENSCAFG00000005365	7887.37	-0.83333	0.107752	-7.73381	1.04377e-14	1.13836e-13	DGAT2
ENSCAFG00000001720	382.866	1.36013	0.17594	7.73063	1.0702e-14	1.16648e-13	C9orf72
ENSCAFG00000009978	4732.59	1.0653	0.137863	7.72724	1.099e-14	1.19716e-13	ETS2
ENSCAFG00000003302	341.233	1.17395	0.151929	7.72696	1.10148e-14	1.19914e-13	MEAF6
ENSCAFG00000020225	843.15	-1.10609	0.143173	-7.72557	1.11355e-14	1.21155e-13	NEK6
ENSCAFG00000014143	45.7694	-4.51654	0.584681	-7.72479	1.12038e-14	1.21825e-13	SCAMP3
ENSCAFG00000015041	2955.05	-0.704485	0.0912451	-7.72081	1.15597e-14	1.2562e-13	DDOST
ENSCAFG00000006456	1203.92	1.09163	0.141409	7.71967	1.16628e-14	1.26665e-13
ENSCAFG00000004102	498.744	1.75943	0.227948	7.71858	1.17629e-14	1.27676e-13	ZC3HAV1
ENSCAFG00000011827	1525.43	-0.758757	0.0983217	-7.71708	1.19024e-14	1.29112e-13
ENSCAFG00000029677	128.404	-2.39144	0.309994	-7.71448	1.21474e-14	1.31692e-13
ENSCAFG00000001331	1059.75	0.771171	0.0999913	7.71238	1.2349e-14	1.33797e-13	ZCCHC6
ENSCAFG00000005320	102.188	2.28853	0.296954	7.7067	1.29115e-14	1.39808e-13	CFAP57
ENSCAFG00000019330	355.868	-1.27972	0.166064	-7.7062	1.29621e-14	1.40272e-13	ASPA
ENSCAFG00000017553	7783.03	-0.718249	0.0932195	-7.70493	1.30919e-14	1.41592e-13	S100A6
ENSCAFG00000023898	8512.55	-1.01094	0.131252	-7.70229	1.33651e-14	1.44461e-13	MAP7D1
ENSCAFG00000017208	922.133	-1.10763	0.143936	-7.69527	1.41196e-14	1.52525e-13
ENSCAFG00000011850	296.524	1.4093	0.183248	7.69068	1.46359e-14	1.58008e-13	KLHL24
ENSCAFG00000031314	3918	-1.00314	0.130495	-7.6872	1.50391e-14	1.62265e-13	CAPNS1
ENSCAFG00000001793	1077.54	1.31883	0.171635	7.6839	1.54311e-14	1.66396e-13	BTBD11
ENSCAFG00000023756	6644.55	-0.700499	0.0911765	-7.68288	1.55549e-14	1.67631e-13	GNAS
ENSCAFG00000013181	424.487	1.2208	0.158949	7.68044	1.58537e-14	1.7075e-13	FAM103A1
ENSCAFG00000017922	1260.31	-0.843932	0.109886	-7.68009	1.58979e-14	1.71124e-13	UBL7
ENSCAFG00000010867	798.518	0.871296	0.113486	7.67757	1.62135e-14	1.74418e-13
ENSCAFG00000031220	74.6713	-3.63531	0.474108	-7.66768	1.75136e-14	1.88292e-13	MARVELD1
ENSCAFG00000014632	852.255	-0.846603	0.110415	-7.66745	1.75453e-14	1.88521e-13	PNKD
ENSCAFG00000014226	513.472	1.12659	0.146948	7.6666	1.76615e-14	1.89657e-13	NEMF
ENSCAFG00000016200	637.157	0.99096	0.129377	7.65946	1.86717e-14	2.00387e-13	TCF12
ENSCAFG00000004995	478.607	-1.19925	0.156579	-7.65907	1.87287e-14	2.00879e-13	ATP5SL
ENSCAFG00000009914	191.121	2.0899	0.272906	7.65794	1.88935e-14	2.02528e-13	PLA2G4F
ENSCAFG00000017871	1552.48	1.29284	0.16884	7.65718	1.9006e-14	2.03613e-13	FAT2
ENSCAFG00000000177	22.3841	-5.44835	0.711687	-7.65554	1.92502e-14	2.06108e-13
ENSCAFG00000024361	60.0397	3.07151	0.401233	7.65518	1.93038e-14	2.0656e-13
ENSCAFG00000018008	569.708	1.16128	0.151732	7.65347	1.95626e-14	2.09206e-13	GAREM1
ENSCAFG00000019552	486.604	-0.987174	0.129023	-7.65113	1.99218e-14	2.12922e-13	HMHA1
ENSCAFG00000013005	1913.79	1.12124	0.146575	7.6496	2.01611e-14	2.15353e-13	EPHB3
ENSCAFG00000000231	648.366	-0.994904	0.130065	-7.64931	2.02061e-14	2.15706e-13	B4GALT7
ENSCAFG00000019528	1381.12	-0.709408	0.0927467	-7.64887	2.02755e-14	2.16319e-13	DAZAP1
ENSCAFG00000020305	3484.86	1.22457	0.160124	7.64759	2.04787e-14	2.18359e-13	CDH1
ENSCAFG00000011879	1526.56	0.736176	0.0962646	7.64742	2.05056e-14	2.18517e-13	MOSPD2
ENSCAFG00000016353	290.891	1.65766	0.216791	7.64634	2.06777e-14	2.20222e-13	MPP5
ENSCAFG00000002783	23.4893	-5.21221	0.681758	-7.64525	2.08542e-14	2.21972e-13
ENSCAFG00000013826	1186.69	0.967908	0.12661	7.64479	2.09283e-14	2.2263e-13	SEC23A
ENSCAFG00000008643	293.411	1.712	0.223947	7.64466	2.09503e-14	2.22734e-13	SPRED1
ENSCAFG00000011526	731.197	2.42436	0.317227	7.64234	2.13314e-14	2.26653e-13	YOD1
ENSCAFG00000008981	619.231	1.14696	0.150104	7.64107	2.15418e-14	2.28754e-13	EXOC6B
ENSCAFG00000023161	688.9	2.01261	0.263459	7.63918	2.18602e-14	2.31999e-13	SDR9C7
ENSCAFG00000003688	2498.69	0.659915	0.086402	7.63774	2.21076e-14	2.34488e-13	VPS35
ENSCAFG00000030833	161.971	-4.19535	0.549352	-7.63692	2.22486e-14	2.35845e-13
ENSCAFG00000016795	763.348	1.08893	0.142613	7.63556	2.24845e-14	2.38207e-13	PIGG
ENSCAFG00000002824	328.575	1.62307	0.212718	7.63016	2.34471e-14	2.48261e-13	SH3BGRL2
ENSCAFG00000003894	1771.43	1.35343	0.177506	7.62472	2.44564e-14	2.58795e-13	MPP7
ENSCAFG00000014579	3985.5	-0.923093	0.121118	-7.62143	2.5089e-14	2.65335e-13	PRDX6
ENSCAFG00000031841	174.555	-1.82045	0.238923	-7.61939	2.54873e-14	2.69391e-13
ENSCAFG00000004842	1731.73	-1.38508	0.181896	-7.61472	2.64271e-14	2.79161e-13
ENSCAFG00000023478	88.9598	2.64328	0.347165	7.6139	2.65944e-14	2.80765e-13
ENSCAFG00000002512	383.747	-1.49535	0.1964	-7.6138	2.66154e-14	2.80823e-13	SVBP
ENSCAFG00000006715	1468.09	0.708688	0.0931212	7.61038	2.73283e-14	2.88177e-13	RYK
ENSCAFG00000009867	287.916	1.53914	0.202352	7.60626	2.82136e-14	2.97341e-13	BBX
ENSCAFG00000017511	917.191	-1.27063	0.167078	-7.60501	2.84883e-14	3.00061e-13	NPR1
ENSCAFG00000030778	7376.24	1.48824	0.195708	7.60436	2.86309e-14	3.01389e-13	C1orf68
ENSCAFG00000010476	3032.01	1.18282	0.155573	7.60296	2.89427e-14	3.04494e-13	NOTCH2
ENSCAFG00000005192	358.639	-1.21155	0.159369	-7.60218	2.91177e-14	3.06157e-13	ACER3
ENSCAFG00000029584	7174.49	-0.806752	0.106155	-7.59974	2.96736e-14	3.11822e-13	EIF1
ENSCAFG00000015468	13726.4	1.19877	0.157742	7.59959	2.97081e-14	3.12004e-13	ALDH4A1
ENSCAFG00000009371	1980.15	-1.508	0.198542	-7.59537	3.06919e-14	3.2215e-13	SORBS3
ENSCAFG00000004721	4676.12	0.801305	0.105527	7.59339	3.11652e-14	3.26929e-13	PDCD6IP
ENSCAFG00000010882	751.971	-0.925734	0.121976	-7.58951	3.21125e-14	3.36671e-13	PPP2R2D
ENSCAFG00000018956	31.9091	-5.13173	0.676447	-7.58629	3.29183e-14	3.4492e-13
ENSCAFG00000006224	568.249	-1.29032	0.170107	-7.58536	3.31558e-14	3.47208e-13	ZNF703
ENSCAFG00000016515	983.556	-1.28775	0.169837	-7.58224	3.39633e-14	3.55459e-13	PEAR1
ENSCAFG00000016587	2216.81	-0.704461	0.0929445	-7.57937	3.47231e-14	3.63201e-13
ENSCAFG00000000390	501.892	1.0364	0.136816	7.5751	3.5886e-14	3.75149e-13	NUP43
ENSCAFG00000018069	263.238	1.57986	0.208576	7.5745	3.60502e-14	3.76648e-13	CCP110
ENSCAFG00000003716	1177.21	0.916643	0.121116	7.56828	3.78196e-14	3.94908e-13	NAA15
ENSCAFG00000017081	161.576	-1.98865	0.262843	-7.56594	3.85069e-14	4.01854e-13	ITGB1BP2
ENSCAFG00000003462	1606.19	-0.642715	0.0849618	-7.56475	3.88604e-14	4.0531e-13	TBC1D17
ENSCAFG00000029009	862.392	-1.15578	0.152819	-7.56305	3.93721e-14	4.10411e-13	CYSTM1
ENSCAFG00000017527	307.766	-1.75669	0.232286	-7.5626	3.95086e-14	4.11444e-13	SRPX2
ENSCAFG00000003874	4832.98	-0.629864	0.083287	-7.56258	3.95166e-14	4.11444e-13
ENSCAFG00000030979	170.325	1.80845	0.239141	7.56227	3.96108e-14	4.12189e-13
ENSCAFG00000006392	590.817	1.49892	0.198314	7.55831	4.08339e-14	4.24673e-13	ACKR4
ENSCAFG00000007425	2574.09	0.581382	0.0769436	7.55595	4.15812e-14	4.32196e-13	PJA2
ENSCAFG00000000066	1127.16	1.01011	0.133746	7.55243	4.27198e-14	4.43777e-13	VPS4B
ENSCAFG00000028993	942.524	1.19063	0.157675	7.55114	4.31477e-14	4.47966e-13
ENSCAFG00000002525	2831.07	-0.780298	0.103369	-7.54868	4.39675e-14	4.56217e-13	COL15A1
ENSCAFG00000003276	3348.41	1.71067	0.226694	7.54616	4.4828e-14	4.64879e-13	ANTXR1
ENSCAFG00000030886	34.816	5.3505	0.709248	7.5439	4.56112e-14	4.7258e-13
ENSCAFG00000009261	7232.77	1.05403	0.139721	7.54384	4.56333e-14	4.7258e-13	SLC38A2
ENSCAFG00000012283	1537.75	0.704984	0.0934522	7.5438	4.56487e-14	4.7258e-13	PSMC6
ENSCAFG00000015670	1138.84	1.22897	0.163016	7.53895	4.73775e-14	4.90197e-13	PTEN
ENSCAFG00000008302	1267.74	-1.99502	0.264635	-7.53875	4.745e-14	4.90668e-13	MEF2C
ENSCAFG00000014921	1847.49	0.850621	0.112843	7.5381	4.76851e-14	4.92819e-13	FAM134C
ENSCAFG00000003800	1185.49	0.792825	0.105218	7.53504	4.88178e-14	5.04238e-13	PPFIA3
ENSCAFG00000009654	1448.25	0.958808	0.127251	7.53477	4.89183e-14	5.04988e-13	RBL2
ENSCAFG00000016023	4979.58	-1.38133	0.183341	-7.53419	4.91361e-14	5.06948e-13	ADCK3
ENSCAFG00000019914	461.399	-0.942459	0.12514	-7.53122	5.02688e-14	5.1834e-13	C16orf95
ENSCAFG00000001885	1137.51	0.888234	0.117979	7.52874	5.12333e-14	5.27985e-13	APPL2
ENSCAFG00000016117	968.41	-0.769436	0.102208	-7.52811	5.14798e-14	5.30224e-13	ELP5
ENSCAFG00000016826	4280.49	0.69462	0.0922956	7.52604	5.23032e-14	5.38399e-13	CCT3
ENSCAFG00000001697	1729.52	0.665133	0.0883814	7.52572	5.24303e-14	5.39402e-13	UBR2
ENSCAFG00000013174	283.947	1.27544	0.169565	7.52185	5.40074e-14	5.55313e-13	HOMER2
ENSCAFG00000023629	1650.89	-1.15369	0.153387	-7.52142	5.41856e-14	5.5683e-13	BSCL2
ENSCAFG00000014001	346.25	1.17915	0.156789	7.52067	5.4497e-14	5.59712e-13	FAM179B
ENSCAFG00000011105	298.117	1.22331	0.162752	7.5164	5.63047e-14	5.77951e-13	SNAP23
ENSCAFG00000014546	1309.45	-1.66962	0.22227	-7.51165	5.83857e-14	5.98973e-13	HTRA3
ENSCAFG00000004497	1174.09	0.731275	0.0973575	7.51123	5.85739e-14	6.00565e-13	ERCC3
ENSCAFG00000005445	1000.58	-1.06473	0.141762	-7.51069	5.88185e-14	6.02732e-13	TIMM50
ENSCAFG00000000374	115.472	2.4721	0.329305	7.50704	6.04797e-14	6.19405e-13	IRAK3
ENSCAFG00000025886	154.305	-1.66562	0.221913	-7.50573	6.10882e-14	6.25284e-13	SNORD58
ENSCAFG00000030058	1348.58	-2.04334	0.272241	-7.5056	6.11461e-14	6.25524e-13	ECI1
ENSCAFG00000002140	216.833	2.52689	0.336757	7.50359	6.20945e-14	6.34869e-13	CLOCK
ENSCAFG00000016146	1306.46	0.741883	0.09891	7.50058	6.35347e-14	6.49227e-13	MSL1
ENSCAFG00000032756	1460.07	-1.19826	0.159837	-7.49677	6.54089e-14	6.68003e-13	FAM198B
ENSCAFG00000002366	25025.5	-0.524835	0.0700306	-7.49436	6.66239e-14	6.80028e-13	RPS5
ENSCAFG00000011446	244.708	-2.98295	0.398183	-7.49141	6.81402e-14	6.95111e-13	USP13
ENSCAFG00000031410	128.71	2.3467	0.313255	7.49133	6.81781e-14	6.95111e-13	STYX
ENSCAFG00000005399	243.059	-1.80001	0.240303	-7.49058	6.85682e-14	6.98695e-13	CMTM8
ENSCAFG00000016104	6136.1	-0.582935	0.0778455	-7.48835	6.9744e-14	7.0988e-13	GABARAP
ENSCAFG00000005235	25167.7	1.51599	0.202447	7.48835	6.97441e-14	7.0988e-13	CALML5
ENSCAFG00000020112	1422.25	0.954746	0.127508	7.4877	7.00891e-14	7.12991e-13	ABCD3
ENSCAFG00000002805	330.31	2.63011	0.351294	7.4869	7.05196e-14	7.16969e-13	TMPRSS11F
ENSCAFG00000001988	100.978	-3.34225	0.446471	-7.48592	7.10453e-14	7.21909e-13	DMRT2
ENSCAFG00000018637	234.412	1.80562	0.241252	7.48438	7.18846e-14	7.30028e-13	RICTOR
ENSCAFG00000000069	538.8	1.07508	0.1437	7.48143	7.35171e-14	7.46191e-13
ENSCAFG00000028878	1652.88	-5.12254	0.684817	-7.48016	7.42329e-14	7.53034e-13
ENSCAFG00000019822	1340.58	0.863131	0.115405	7.47917	7.47908e-14	7.57924e-13	CHMP1A
ENSCAFG00000030899	718.546	1.18263	0.158124	7.47916	7.47985e-14	7.57924e-13	ZFP62
ENSCAFG00000010896	1288.74	1.07365	0.14359	7.47718	7.59351e-14	7.69013e-13	ARRDC4
ENSCAFG00000012913	10862.8	-0.774079	0.103538	-7.47627	7.64622e-14	7.73919e-13	HDLBP
ENSCAFG00000018981	359.847	1.18107	0.157984	7.47584	7.67102e-14	7.75996e-13	C16orf72
ENSCAFG00000012805	1081.48	-0.989852	0.13248	-7.4717	7.9164e-14	8.00373e-13	SLC25A12
ENSCAFG00000012890	727.494	0.906515	0.121355	7.46992	8.02425e-14	8.10825e-13	HAT1
ENSCAFG00000010639	652.492	1.07734	0.144373	7.46216	8.51186e-14	8.59617e-13	KIAA1551
ENSCAFG00000024408	1032.16	2.69994	0.361829	7.4619	8.52828e-14	8.60797e-13	LYNX1
ENSCAFG00000010508	1157.34	-1.01029	0.135396	-7.46178	8.53618e-14	8.61115e-13	NDUFV3
ENSCAFG00000019152	1308.15	0.711417	0.0953505	7.46108	8.58188e-14	8.65244e-13	GLYR1
ENSCAFG00000031877	121.747	1.89848	0.254469	7.46054	8.61661e-14	8.68264e-13	TUG1_4
ENSCAFG00000020172	382.602	-1.11101	0.148922	-7.46035	8.62898e-14	8.69027e-13	MVB12B
ENSCAFG00000000068	730.056	-1.25715	0.168534	-7.4593	8.69838e-14	8.75531e-13	BCL2
ENSCAFG00000003464	2320.27	1.4476	0.194117	7.45733	8.82919e-14	8.88205e-13	ATP6V1C2
ENSCAFG00000024608	371.928	-1.21941	0.163691	-7.44943	9.37471e-14	9.42115e-13	FAM174A
ENSCAFG00000001114	375.197	1.07859	0.144788	7.44942	9.37546e-14	9.42115e-13	ARHGAP18
ENSCAFG00000000985	3844.64	-0.617212	0.0829154	-7.44387	9.77784e-14	9.82004e-13	VDAC1
ENSCAFG00000006556	277.804	1.33448	0.179292	7.44307	9.83719e-14	9.87419e-13	APAF1
ENSCAFG00000012970	589.968	-2.9412	0.395189	-7.44251	9.87871e-14	9.91038e-13	MLXIPL
ENSCAFG00000004397	2921.28	1.1259	0.151315	7.4408	1.00074e-13	1.00339e-12	YME1L1
ENSCAFG00000013810	717.678	-0.927445	0.124655	-7.4401	1.00609e-13	1.00821e-12	ZNHIT1
ENSCAFG00000007783	886.73	1.03888	0.13965	7.43914	1.01342e-13	1.01499e-12	XRN1
ENSCAFG00000019870	3802.68	-0.599788	0.0806416	-7.4377	1.02455e-13	1.02557e-12	PIEZO1
ENSCAFG00000014034	107.05	-2.51302	0.338045	-7.43396	1.05394e-13	1.05441e-12
ENSCAFG00000007695	1646.59	0.990642	0.133279	7.43283	1.06295e-13	1.06284e-12	SLMAP
ENSCAFG00000025473	1112.66	1.07154	0.144176	7.43216	1.06836e-13	1.06765e-12	CPA4
ENSCAFG00000019951	535.121	1.4188	0.19092	7.43134	1.07502e-13	1.07372e-12	VAV3
ENSCAFG00000028034	46.9757	-2.82258	0.380195	-7.42404	1.13599e-13	1.13399e-12	snoU54
ENSCAFG00000006576	549.289	-1.35097	0.182072	-7.41998	1.17137e-13	1.16867e-12	WDFY4
ENSCAFG00000014928	136.152	-3.01056	0.405811	-7.41861	1.18352e-13	1.18014e-12	PDE4C
ENSCAFG00000011022	503.461	-1.35031	0.182146	-7.41334	1.23155e-13	1.22735e-12	ROBO4
ENSCAFG00000015162	3273.91	0.63555	0.085737	7.41279	1.23669e-13	1.2318e-12	KTN1
ENSCAFG00000019071	1859.16	-2.74644	0.370592	-7.41096	1.25389e-13	1.24825e-12	TUSC5
ENSCAFG00000019902	1337.21	-1.06492	0.1437	-7.41068	1.2565e-13	1.25013e-12	RAPGEF1
ENSCAFG00000010452	1387	1.08293	0.146132	7.41061	1.25716e-13	1.25013e-12	KDM5B
ENSCAFG00000002821	1564.65	0.72619	0.0980766	7.40432	1.31824e-13	1.31015e-12	YTHDC1
ENSCAFG00000002746	522.258	1.02031	0.137896	7.39914	1.37068e-13	1.36153e-12	KLHL7
ENSCAFG00000001701	638.738	-1.02605	0.138792	-7.39269	1.43884e-13	1.42845e-12	RBFOX2
ENSCAFG00000018888	253.031	1.64605	0.222695	7.39151	1.45171e-13	1.44044e-12	NUFIP2
ENSCAFG00000003008	253.872	2.11812	0.286579	7.39105	1.45672e-13	1.44462e-12	C9orf84
ENSCAFG00000014454	278.648	2.01051	0.272033	7.39069	1.46074e-13	1.44782e-12	ATM
ENSCAFG00000009409	905.834	-1.53443	0.207747	-7.38609	1.51214e-13	1.49794e-12	ECI2
ENSCAFG00000005426	1410.48	0.908981	0.12311	7.38346	1.54228e-13	1.52696e-12	RNASE4
ENSCAFG00000012132	21.6935	-5.08906	0.689531	-7.38047	1.57737e-13	1.56085e-12
ENSCAFG00000011167	1757.49	0.770958	0.104502	7.37746	1.61338e-13	1.59562e-12	PAPSS1
ENSCAFG00000016617	380.613	1.08327	0.146839	7.37731	1.61518e-13	1.59653e-12
ENSCAFG00000007178	737.24	1.16449	0.157974	7.37141	1.6883e-13	1.66789e-12	KIF20B
ENSCAFG00000002155	262.116	1.61444	0.219069	7.36956	1.71186e-13	1.69025e-12
ENSCAFG00000015372	1715.77	0.969009	0.131494	7.3692	1.71653e-13	1.69395e-12	CPEB2
ENSCAFG00000004950	758.561	0.893514	0.121285	7.36707	1.74419e-13	1.7203e-12	DDX18
ENSCAFG00000000335	551.939	0.958929	0.130222	7.36379	1.78758e-13	1.76214e-12	SHPRH
ENSCAFG00000016214	433.973	-1.5185	0.206337	-7.35931	1.84857e-13	1.82127e-12	MRPL44
ENSCAFG00000016177	329.674	-1.30967	0.177992	-7.35803	1.86638e-13	1.83783e-12	CYB561A3
ENSCAFG00000009484	769.257	1.3459	0.183047	7.35273	1.94194e-13	1.91119e-12	MFSD6
ENSCAFG00000005008	712.393	1.07056	0.145629	7.35127	1.96329e-13	1.93116e-12	MGAT5
ENSCAFG00000000145	750.345	1.29494	0.176164	7.35076	1.97079e-13	1.93748e-12	RAB27B
ENSCAFG00000016761	335.293	1.47836	0.201163	7.34908	1.9957e-13	1.9609e-12	CPEB4
ENSCAFG00000009257	2203.86	0.953087	0.129783	7.34368	2.07803e-13	2.04069e-12	MED13L
ENSCAFG00000007126	223.375	-4.30112	0.585849	-7.34169	2.10919e-13	2.07018e-12	HPN
ENSCAFG00000004956	458.925	1.11528	0.15194	7.34029	2.13136e-13	2.0908e-12	PAK1
ENSCAFG00000009852	22.7594	-4.84097	0.659542	-7.33989	2.13775e-13	2.09594e-12
ENSCAFG00000002428	1161.08	0.846792	0.115411	7.33719	2.1812e-13	2.13739e-12	ANKMY2
ENSCAFG00000017492	1482.99	-0.622346	0.0848316	-7.33625	2.19665e-13	2.15137e-12	ARHGAP17
ENSCAFG00000017188	326.541	2.62697	0.358093	7.336	2.20078e-13	2.15425e-12	NAP1L2
ENSCAFG00000014773	8990.34	-1.53533	0.209293	-7.33577	2.20456e-13	2.15679e-12	HSPG2
ENSCAFG00000027802	71.5853	4.76719	0.650441	7.32917	2.31586e-13	2.26445e-12	SCARNA7
ENSCAFG00000004925	778.959	-0.879866	0.120095	-7.32639	2.36427e-13	2.31054e-12	UNK
ENSCAFG00000001288	347.502	1.07429	0.146681	7.32402	2.40659e-13	2.35063e-12	FAM83F
ENSCAFG00000023462	20.9399	-5.28492	0.722189	-7.31793	2.51828e-13	2.4584e-12
ENSCAFG00000008186	724.429	-0.836755	0.114355	-7.31717	2.53264e-13	2.4711e-12	POLE4
ENSCAFG00000018249	421.927	1.31516	0.179739	7.31707	2.53448e-13	2.47156e-12	ESCO1
ENSCAFG00000004127	178.741	2.27926	0.311555	7.31574	2.55962e-13	2.49474e-12	SESN3
ENSCAFG00000012824	120.891	-2.50549	0.34253	-7.31468	2.58004e-13	2.51329e-12	SCN4B
ENSCAFG00000018346	566.37	-0.924903	0.126458	-7.31393	2.5944e-13	2.52592e-12	TIMM44
ENSCAFG00000001789	20.4275	-5.27602	0.721906	-7.30846	2.70225e-13	2.62952e-12
ENSCAFG00000012029	1412.73	1.23639	0.169185	7.3079	2.71348e-13	2.63902e-12	TGM5
ENSCAFG00000005812	1604.11	-1.18691	0.162443	-7.30662	2.73945e-13	2.66183e-12
ENSCAFG00000003263	25126.3	-0.764081	0.104574	-7.3066	2.73986e-13	2.66183e-12	RPS7
ENSCAFG00000028127	66.0477	5.39728	0.738839	7.30509	2.7709e-13	2.69055e-12	snoU85
ENSCAFG00000005898	305.362	1.21621	0.166519	7.30373	2.79907e-13	2.71644e-12	CKAP2
ENSCAFG00000031458	3614.1	-0.686761	0.0940566	-7.30157	2.8443e-13	2.75887e-12
ENSCAFG00000003840	72.4838	-2.2722	0.311211	-7.30115	2.85309e-13	2.76592e-12
ENSCAFG00000009116	1399.95	-1.48636	0.203655	-7.29843	2.91152e-13	2.82105e-12	IVD
ENSCAFG00000016476	192.112	-3.04377	0.417155	-7.2965	2.95345e-13	2.86015e-12	PFKFB1
ENSCAFG00000009370	1069.19	1.86588	0.25582	7.29372	3.01513e-13	2.91832e-12	TANC1
ENSCAFG00000030965	1090.73	-1.06446	0.145997	-7.29097	3.07734e-13	2.97695e-12	RDH14
ENSCAFG00000012994	997.927	0.819486	0.11242	7.28953	3.11046e-13	3.00739e-12	GRHL3
ENSCAFG00000002708	2035.64	0.898588	0.123366	7.28393	3.24227e-13	3.13315e-12	TMEM30A
ENSCAFG00000012651	308.883	-1.75784	0.241354	-7.28324	3.25895e-13	3.1476e-12	FAM110D
ENSCAFG00000017431	76.7162	-2.06259	0.283215	-7.28276	3.2707e-13	3.15727e-12	C15orf61
ENSCAFG00000005790	2331.47	0.798405	0.109687	7.27895	3.36424e-13	3.24584e-12	STAM2
ENSCAFG00000011405	21385	0.666722	0.0916266	7.27651	3.42558e-13	3.30326e-12	TXNIP
ENSCAFG00000017901	241.681	-3.39237	0.46665	-7.26963	3.60475e-13	3.47419e-12
ENSCAFG00000005396	398.426	1.13606	0.156285	7.26915	3.61767e-13	3.48479e-12	CMTM6
ENSCAFG00000005256	2570.87	0.979012	0.134696	7.26833	3.63961e-13	3.50407e-12	NDFIP2
ENSCAFG00000011349	277.86	-1.78009	0.244998	-7.26575	3.7097e-13	3.56965e-12
ENSCAFG00000004177	385.374	1.22313	0.168354	7.26523	3.724e-13	3.58152e-12
ENSCAFG00000000957	2322.23	-1.53069	0.210722	-7.26401	3.75778e-13	3.61209e-12	SNTB1
ENSCAFG00000002067	454.911	1.40128	0.192925	7.26332	3.77706e-13	3.6287e-12	SLC1A1
ENSCAFG00000031652	2008.47	-1.02501	0.141136	-7.26258	3.79773e-13	3.64663e-12	SDC2
ENSCAFG00000003398	1689.57	-0.814772	0.112203	-7.26161	3.82516e-13	3.67102e-12	MED25
ENSCAFG00000015015	22.4138	-4.67763	0.644173	-7.26144	3.82977e-13	3.6735e-12
ENSCAFG00000019575	1769.82	-1.65081	0.227357	-7.26088	3.84576e-13	3.6869e-12	EGFL7
ENSCAFG00000009977	957.358	-3.08935	0.425635	-7.25822	3.92229e-13	3.75827e-12	CAP2
ENSCAFG00000013000	608.336	1.99417	0.274821	7.25627	3.9791e-13	3.81069e-12	CRNN
ENSCAFG00000006262	1145.59	0.813311	0.112099	7.25531	4.00756e-13	3.83592e-12	DNAJC13
ENSCAFG00000015521	458.869	1.78359	0.245892	7.25355	4.05985e-13	3.88393e-12	ZWINT
ENSCAFG00000017959	70.9254	2.52783	0.348578	7.25183	4.11192e-13	3.93167e-12	RBM41
ENSCAFG00000018451	156.861	-2.94101	0.405593	-7.25114	4.13263e-13	3.94939e-12	RASD1
ENSCAFG00000012065	2130.53	-4.5903	0.633317	-7.24803	4.22874e-13	4.03912e-12	PCK1
ENSCAFG00000004834	36.6747	-3.87389	0.53453	-7.24728	4.25224e-13	4.05943e-12	TMEM145
ENSCAFG00000014246	1108.52	0.790187	0.109092	7.2433	4.37901e-13	4.17825e-12
ENSCAFG00000019401	499.398	-1.93339	0.266958	-7.2423	4.41126e-13	4.20515e-12	PGP
ENSCAFG00000011353	62.6733	2.62215	0.362061	7.24229	4.41184e-13	4.20515e-12	DENND1B
ENSCAFG00000016412	22.6957	-4.84756	0.669662	-7.23882	4.52607e-13	4.31177e-12	SLC34A1
ENSCAFG00000010940	165.539	2.18549	0.302067	7.23511	4.65138e-13	4.42882e-12	MCTP2
ENSCAFG00000018225	364.198	-3.02039	0.417638	-7.23207	4.75694e-13	4.52695e-12
ENSCAFG00000009564	1726.66	1.51411	0.209539	7.22589	4.97844e-13	4.73341e-12	ATP2B4
ENSCAFG00000016241	1239.57	0.892571	0.123524	7.22587	4.97911e-13	4.73341e-12	SMC1A
ENSCAFG00000003341	569.711	0.875612	0.121211	7.22384	5.05385e-13	4.80195e-12	TIA1
ENSCAFG00000029230	779.104	1.03002	0.142652	7.22049	5.18e-13	4.91924e-12	GP1BB
ENSCAFG00000019878	1733.26	-0.87049	0.120576	-7.21942	5.22112e-13	4.95569e-12	MVD
ENSCAFG00000005373	303.304	1.2546	0.173816	7.21798	5.27636e-13	5.00551e-12	SLC24A3
ENSCAFG00000003793	1908.59	1.04966	0.145462	7.21603	5.3528e-13	5.07537e-12	SESN1
ENSCAFG00000007103	568.385	1.01367	0.140509	7.21427	5.42252e-13	5.13879e-12	ANAPC1
ENSCAFG00000030978	476.351	-1.86661	0.258773	-7.21334	5.45968e-13	5.17131e-12	THAP7
ENSCAFG00000012691	811.824	1.56513	0.217028	7.21165	5.5277e-13	5.23301e-12	KMT2A
ENSCAFG00000024468	195.231	1.58391	0.219737	7.20821	5.66904e-13	5.36401e-12
ENSCAFG00000006054	338.983	-2.21384	0.307185	-7.20686	5.72557e-13	5.41468e-12	SLC16A3
ENSCAFG00000019247	223.832	-1.7425	0.241879	-7.20404	5.8454e-13	5.52512e-12	ABCD1
ENSCAFG00000020329	1635.22	-0.80464	0.111695	-7.20391	5.85092e-13	5.52746e-12	SLC12A4
ENSCAFG00000017085	2575.7	-0.990383	0.137483	-7.20368	5.86089e-13	5.53399e-12	RAD23A
ENSCAFG00000014736	334.129	-1.36099	0.18894	-7.20326	5.87904e-13	5.54825e-12	CLTCL1
ENSCAFG00000000326	3672.19	0.876953	0.121784	7.20087	5.9831e-13	5.64352e-12	UTRN
ENSCAFG00000002018	379.544	0.989841	0.137463	7.20079	5.9866e-13	5.64389e-12	VPS50
ENSCAFG00000004431	30.5024	-3.60552	0.500738	-7.20042	6.00259e-13	5.65602e-12
ENSCAFG00000032395	904.115	1.18673	0.164851	7.19878	6.07535e-13	5.72161e-12	SCAMP1
ENSCAFG00000014865	2691.65	0.670672	0.0931665	7.19864	6.08167e-13	5.72459e-12	SEC24C
ENSCAFG00000013800	3359.45	-0.556345	0.0772902	-7.19814	6.10405e-13	5.73997e-12	FIS1
ENSCAFG00000018785	22.3667	-4.84433	0.672999	-7.19813	6.10433e-13	5.73997e-12	ARHGAP36
ENSCAFG00000006901	1067.28	0.755093	0.104909	7.1976	6.12806e-13	5.75929e-12	RNF6
ENSCAFG00000003621	4900.45	-2.38983	0.332102	-7.19605	6.198e-13	5.82202e-12	LPIN1
ENSCAFG00000001104	2035.57	0.976381	0.135777	7.19107	6.42864e-13	6.03554e-12	RANGAP1
ENSCAFG00000032525	57482.9	0.569264	0.0791875	7.18881	6.53561e-13	6.13279e-12	AHNAK
ENSCAFG00000017202	187.851	1.44905	0.201653	7.18586	6.67848e-13	6.26362e-12	RLIM
ENSCAFG00000023134	641.918	-1.70383	0.237157	-7.18438	6.75127e-13	6.32862e-12	TNFRSF12A
ENSCAFG00000030052	1720.33	1.28088	0.17832	7.18306	6.81661e-13	6.38657e-12
ENSCAFG00000007807	121.025	1.91106	0.266064	7.1827	6.83478e-13	6.40029e-12	STOX2
ENSCAFG00000016903	145.253	-1.99939	0.278395	-7.18183	6.87842e-13	6.43783e-12	FGF18
ENSCAFG00000016602	569.278	-1.7951	0.250128	-7.17674	7.13951e-13	6.67875e-12	SMOC1
ENSCAFG00000006703	755.974	1.16919	0.162917	7.17658	7.14794e-13	6.68319e-12	UHRF1BP1L
ENSCAFG00000003510	237.454	3.02009	0.421059	7.1726	7.35887e-13	6.87474e-12	PTPRZ1
ENSCAFG00000015300	2444.82	0.655642	0.0914097	7.17257	7.36038e-13	6.87474e-12	SPPL2A
ENSCAFG00000012380	372.083	-1.3091	0.182535	-7.17178	7.40268e-13	6.91069e-12	SLC37A4
ENSCAFG00000009379	1558.42	-1.32781	0.185253	-7.16756	7.63441e-13	7.12335e-12	CRY2
ENSCAFG00000016990	219.598	1.93348	0.269853	7.16496	7.7812e-13	7.25659e-12	CA12
ENSCAFG00000011502	460.535	-1.1046	0.154184	-7.16414	7.82738e-13	7.29477e-12	MRPS11
ENSCAFG00000005072	1007.9	0.985204	0.13752	7.1641	7.83019e-13	7.29477e-12	FBXL3
ENSCAFG00000015710	2083.84	-0.767073	0.107112	-7.16142	7.98484e-13	7.43503e-12	UBXN1
ENSCAFG00000000279	524.432	1.02214	0.142772	7.15925	8.11169e-13	7.54928e-12
ENSCAFG00000032656	372.442	-1.53265	0.214111	-7.15824	8.17219e-13	7.60168e-12
ENSCAFG00000000387	716.504	0.978111	0.136667	7.15688	8.25341e-13	7.67331e-12	LATS1
ENSCAFG00000000474	18614.2	0.630226	0.088062	7.15662	8.26921e-13	7.68406e-12	CDSN
ENSCAFG00000002329	946.417	-1.06998	0.149527	-7.1558	8.31881e-13	7.72619e-12	COA5
ENSCAFG00000009820	32.9874	-3.74165	0.522968	-7.15464	8.38912e-13	7.78751e-12	NOS1
ENSCAFG00000012175	252.605	-1.20958	0.169095	-7.15326	8.47415e-13	7.86242e-12	SLC26A6
ENSCAFG00000017403	502.122	-1.4247	0.199254	-7.15018	8.66641e-13	8.03669e-12	NTN1
ENSCAFG00000000144	142.664	-1.86574	0.261316	-7.13979	9.34705e-13	8.66345e-12	CCDC68
ENSCAFG00000030235	26.5516	-4.91202	0.68799	-7.13967	9.35529e-13	8.66466e-12
ENSCAFG00000009975	99.673	2.61395	0.366118	7.13964	9.35791e-13	8.66466e-12	SLC2A13
ENSCAFG00000011275	608.391	-1.18933	0.166654	-7.13655	9.57054e-13	8.85702e-12	MARK1
ENSCAFG00000008661	3295.13	1.03609	0.145247	7.13331	9.79863e-13	9.06349e-12
ENSCAFG00000001906	649.914	-0.88004	0.123418	-7.13058	9.99458e-13	9.23862e-12	FZD1
ENSCAFG00000004355	886.948	-0.830865	0.116522	-7.13053	9.99815e-13	9.23862e-12	LIMS2
ENSCAFG00000018024	1322.21	0.787184	0.110412	7.12949	1.00739e-12	9.30385e-12	TRAPPC8
ENSCAFG00000010407	1944.54	0.830616	0.116531	7.12783	1.01964e-12	9.41099e-12	TJP1
ENSCAFG00000017908	4115.29	-0.665978	0.0934342	-7.12778	1.02002e-12	9.41099e-12	EIF3G
ENSCAFG00000015752	2765.38	1.24537	0.174764	7.12599	1.03339e-12	9.52941e-12	RCC2
ENSCAFG00000009599	669.05	0.931264	0.130688	7.12586	1.03434e-12	9.53335e-12	ZBTB11
ENSCAFG00000012992	2185.74	-0.785491	0.110241	-7.12525	1.03894e-12	9.57094e-12	SDHC
ENSCAFG00000006755	890.682	-0.883324	0.12399	-7.12413	1.04737e-12	9.64367e-12	POLR1D
ENSCAFG00000001937	1491.59	-0.622494	0.0873916	-7.12304	1.05574e-12	9.71584e-12	DCTN3
ENSCAFG00000009725	248.502	1.61592	0.226878	7.12241	1.06055e-12	9.75508e-12	SLF2
ENSCAFG00000016934	659.339	-1.85319	0.260207	-7.12198	1.06384e-12	9.7804e-12	NGFR
ENSCAFG00000013715	2985.62	1.05998	0.148926	7.1175	1.09902e-12	1.00988e-11	DUOX1
ENSCAFG00000029635	11783.8	-0.800493	0.112548	-7.11247	1.13986e-12	1.04687e-11
ENSCAFG00000006775	64.5068	-2.55229	0.35886	-7.11221	1.14201e-12	1.04831e-11
ENSCAFG00000001901	837.472	1.03274	0.14522	7.11159	1.14713e-12	1.05249e-11	DCAF12
ENSCAFG00000005063	28.1902	-4.00098	0.562608	-7.11148	1.14805e-12	1.05278e-11	QRICH2
ENSCAFG00000020358	1053.36	-1.16715	0.164124	-7.11141	1.14861e-12	1.05278e-11	FAM65A
ENSCAFG00000013909	354.022	1.95293	0.274673	7.11002	1.16023e-12	1.06289e-11	SERPINE1
ENSCAFG00000031956	63.1368	3.02062	0.425109	7.10552	1.19871e-12	1.09758e-11	C10orf12
ENSCAFG00000005918	810.747	2.61689	0.36852	7.10108	1.23788e-12	1.13288e-11	ITGBL1
ENSCAFG00000008483	1858.86	0.791031	0.1114	7.10079	1.24042e-12	1.13464e-11	NDRG4
ENSCAFG00000003966	952.06	1.44318	0.203265	7.10002	1.24738e-12	1.14043e-11	ANKRD50
ENSCAFG00000018699	3207.18	-1.00953	0.142214	-7.0987	1.25935e-12	1.15079e-11	ACER1
ENSCAFG00000023730	361.311	-1.10346	0.155449	-7.09854	1.26078e-12	1.15152e-11	BCL7B
ENSCAFG00000019472	20069.7	-0.829889	0.116913	-7.09835	1.26255e-12	1.15255e-11
ENSCAFG00000001345	4054.48	0.7367	0.103794	7.09774	1.26815e-12	1.15709e-11
ENSCAFG00000017125	21.8856	-4.77755	0.673277	-7.09596	1.28457e-12	1.17147e-11
ENSCAFG00000004875	964.266	-1.14818	0.161812	-7.09579	1.28616e-12	1.17234e-11	IPO13
ENSCAFG00000006910	770.81	-0.913223	0.128705	-7.09549	1.28898e-12	1.17432e-11	APIP
ENSCAFG00000004922	25.3622	-4.42709	0.623953	-7.09523	1.29141e-12	1.17594e-11
ENSCAFG00000017648	9617.52	-0.540377	0.0762147	-7.09019	1.3393e-12	1.21894e-11
ENSCAFG00000007524	571.779	0.896725	0.126478	7.08994	1.34165e-12	1.22047e-11	MPHOSPH9
ENSCAFG00000015323	13050.4	-2.53765	0.357933	-7.08974	1.34359e-12	1.22162e-11	PLIN4
ENSCAFG00000010849	62.531	-3.58271	0.505426	-7.0885	1.35578e-12	1.23208e-11
ENSCAFG00000002702	2808.37	0.666605	0.0940777	7.08569	1.38354e-12	1.25668e-11	COL12A1
[truncated: 22,582 more rows]
