# Supplementary material for: A Splice Defect in the EDA Gene in Dogs with an X-Linked Hypohidrotic Ectodermal Dysplasia (XLHED) Phenotype
Source: G3 (Bethesda). 2016 Jul 22;6(9):2949–54. doi: 10.1534/g3.116.033225 (PMC5015951; doi:10.1534/g3.116.033225)
Supplement: Supplemental Material [file supp_g3.116.033225_TableS3.xlsx]

## Sheet: Pathway Maps
Table S3. Top 10 results from pathway analysis using MetaCoreTM from GeneGo (Thomson Reuters software).
Number	Pathway Maps	Total Genes	P-value	FDR	Regulated Genes in Data	Network Objects from Archive Data
1	Ligand-independent activation of Androgen receptor in Prostate Cancer	67	3.18908e-14	2.82872e-11	46	NCOA2 (GRIP1/TIF2), c-Abl, FGF1, Neuregulin 1, FGFR1, HDAC1, Tcf(Lef), H-Ras, FGFR2, PP2A regulatory, IGF-1, PI3K cat class IA, Kallikrein 3 (PSA), MDM2, Beta-catenin, Frizzled, IGF-1 receptor, PDK (PDPK1), ERK1 (MAPK3), ErbB3, STAT5B, IRS-1, PP2A catalytic, AKT(PKB), NCOA1 (SRC1), K-RAS, GAB1, EGFR, EGF, ERK2 (MAPK1), N-Ras, c-Myc, Tip60, JAK2, SOS, GSK3 beta, c-Raf-1, MEK2(MAP2K2), WNT3A, FRS2b…
2	Androgen receptor activation and downstream signaling in Prostate cancer	110	2.18919e-13	7.1147e-11	63	NCOA2 (GRIP1/TIF2), JAK1, FGF1, FGFR1, SHP-2, ADAM10, H-Ras, FGFR2, PELP1, IGF-1, PI3K cat class IA (p110-beta), Kallikrein 3 (PSA), MDM2, Rb protein, FEN1, Kallikrein 2, IGF-1 receptor, PDK (PDPK1), ERK1 (MAPK3), IRS-1, PKC-delta, AKT(PKB), NCOA1 (SRC1), K-RAS, p21, GAB1, PTEN, EGFR, EGF, ERK2 (MAPK1), SKP2, gp130, VIL2 (ezrin), IL-6, N-Ras, Versican, ADAM17, Prosaposin, VEGF-A, c-Myc, PSCA, FOL…
3	Development_Insulin, IGF-1 and TNF-alpha in brown adipocyte differentiation	52	2.40633e-13	7.1147e-11	38	GLUT4, Beta-3 adrenergic receptor, G3P2, GATA-2, CREB1, SCD, p70 S6 kinase1, IGF-1, PI3K cat class IA (p110-beta), TNF-R1, SREBP1 (nuclear), IGF-1 receptor, LIPS, Adiponectin, ERK1/2, IRS-1, C/EBPalpha, AKT(PKB), AKT2, PKA-cat (cAMP-dependent), Beta-2 adrenergic receptor, PRKAR1A, Factor D, UCP1, PPARGC1 (PGC1-alpha), PPCKM, C/EBPbeta, Beta-1 adrenergic receptor, FASN, UCP2, PPAR-gamma, PPAR-gamm…
4	IGF family signaling in colorectal cancer	60	1.0304e-12	2.11907e-10	41	GIPC, IKK-alpha, MNK2(GPRK7), MAFG, H-Ras, I-kB, IBP, p70 S6 kinase1, IGF-1, Beta-catenin, NF-kB, IGF-1 receptor, eIF4E, ERK1/2, ERK1 (MAPK3), IRS-1, FosB, C/EBPalpha, AKT(PKB), RelA (p65 NF-kB subunit), PTEN, ERK2 (MAPK1), c-Fos, c-Jun, VEGF-A, SOS, Clusterin, GSK3 alpha/beta, GSK3 beta, IRS-2, c-Raf-1, MEK1/2, MAT2A, ZNF143, IGF-2, Bcl-XL, HIF1A, Shc, PI3K cat class IA (p110-alpha), 4E-BP1, COX…
5	Cytoskeleton remodeling_TGF, WNT and cytoskeletal remodeling	111	1.56783e-12	2.11907e-10	62	MELC, RHEB2, MRLC, IKK-alpha, PAI1, N-WASP, SARA, Collagen IV, TCF7L2 (TCF4), Tcf(Lef), MLCK, p15, H-Ras, WNT, Alpha-actinin, PI3K cat class IA, Tuberin, MDM2, LIMK2, PAK1, PLAUR (uPAR), Beta-catenin, MLCP (reg), Frizzled, PLAU (UPA), eIF4E, Casein kinase II, alpha chains, ERK1/2, ERK1 (MAPK3), TAK1(MAP3K7), Dsh, Talin, AKT(PKB), p38 MAPK, p21, Actin, TGF-beta receptor type I, ERK2 (MAPK1), Casei…
6	Ovarian cancer (main signaling cascades)	65	1.59961e-12	2.11907e-10	43	IKK-alpha, LPA3 receptor, FSHR, Tcf(Lef), PKA-reg (cAMP-dependent), CREB1, H-Ras, I-kB, G-protein alpha-i family, PI3K cat class IA, HGF, LPA2 receptor, G-protein beta/gamma, Beta-catenin, PLAU (UPA), NF-kB, MEKK1(MAP3K1), ERK1/2, SNAIL1, AKT(PKB), K-RAS, PKA-cat (cAMP-dependent), PTEN, EGFR, EGF, MMP-9, Endothelin-1, IL-6, c-Fos, c-Myc, E-cadherin, SOS, NCOA4 (ARA70), HGF receptor (Met), GSK3 be…
7	Neurophysiological process_Dynein-dynactin motor complex in axonal transport in neurons	54	1.67232e-12	2.11907e-10	38	Tubulin (in microtubules), PRNP, Ubiquitin, SPTBN2, TrkC, Kinesin heavy chain, Importin (karyopherin)-beta, HDAC6, Importin (karyopherin)-alpha, Dynein 1, cytoplasmic, light chains, Carboxypeptidase H, Kinesin light chain, Dynein 1, cytoplasmic, intermediate chains, DYNC1I1, NUDEL, MAPRE3(EB3), TrkB, ERK1/2, NEFM, ORP1, Sortilin, AKT(PKB), BPAG1, Vimentin, NudE, MAPRPE1(EB1), Huntingtin, Snapin, …
8	K-RAS signaling in pancreatic cancer	44	2.76405e-12	2.94137e-10	33	IKK-alpha, HNF1-alpha, RalA, PLAU (UPA), MEKK1(MAP3K1), PDK (PDPK1), ERK1/2, NFKBIA, Tiam1, MIRK, SNAIL1, AKT(PKB), AKT2, K-RAS, p21, Bax, Bcl-2, RelA (p65 NF-kB subunit), NF-kB p50/p65, PTEN, RalGDS, VEGF-A, c-Myc, ATR, GSK3 alpha/beta, c-Raf-1, MEK2(MAP2K2), RalBP1, MEK3(MAP2K3), B-Raf, GLUT1, PI3K cat class IA (p110-alpha), FGFR4
9	Immune response_IL-4 signaling pathway	92	2.98448e-12	2.94137e-10	54	RHEB2, JAK1, IKK-alpha, PKC, CREB1, p70 S6 kinase1, Tuberin, PAK1, PLC-gamma, PLC-gamma 2, MEK6(MAP2K6), MEKK1(MAP3K1), AP-1, ATF-2, PDK (PDPK1), ERK1/2, NFKBIA, STAT5, IRS-1, PKC-delta, AKT(PKB), p38 MAPK, PDE4, Bcl-2, NF-kB p50/p65, IP3 receptor, BAD, PI3K cat class IA (p110-delta), ERK2 (MAPK1), p38alpha (MAPK14), c-Jun, c-Jun/Fra-2, IL-2R gamma chain, Tyk2, JAK2, GSK3 alpha/beta, Fra-2, Syk, …
10	Development_Gastrin in cell growth and proliferation	62	5.40487e-12	4.79412e-10	41	TCF7L2 (TCF4), p90Rsk, CREB1, H-Ras, p70 S6 kinase1, PI3K cat class IA, PKC-mu, PAK1, Beta-catenin, G-protein alpha-q, G-protein alpha-q/11, p70 S6 kinase2, PKC-beta, MEK6(MAP2K6), MEKK1(MAP3K1), AP-1, PDK (PDPK1), ERK1/2, ERK1 (MAPK3), IRS-1, PKC-delta, PKC-alpha, EGFR, IP3 receptor, ERK2 (MAPK1), p38alpha (MAPK14), c-Fos, c-Jun/c-Fos, c-Jun, c-Myc, JAK2, E-cadherin, SOS, c-Raf-1, MEK2(MAP2K2), …
